# Supplementary material for: Can Exercise Training Alter Human Skeletal Muscle DNA Methylation?
Source: Metabolites. 2022 Mar 2;12(3):222. doi: 10.3390/metabo12030222 (PMC8953782; doi:10.3390/metabo12030222)
Supplement: Supplementary file 1 [file metabolites-12-00222-s001.zip › Table S1.xlsx]

## Sheet: Sheet1
Table S1. Differentially methylated cytosines (n=1,330) significantly (P < 0.001) increased post-training. Data organized by mean difference.
Array ID	Methylation % Pre-exercise	Methylation % Post-exercise	Mean difference	P Value	Chromosome	Start	End	CGI Relation	Gene Symbol
cg04707531	24.3558	30.8014	6.4457	3.77971e-05	chr12	74931420	74931421	North Shore	.
cg00620464	50.4977	56.8581	6.36034	0.000908021	chr2	176868389	176868390	South Shore	.
cg19139096	24.8134	30.7179	5.90453	0.000133703	chr5	64859939	64859940	South Shore	.
cg11037025	35.1085	40.9432	5.83462	7.00059e-07	chr4	56760216	56760217	Open Sea	.
cg22524513	49.673	55.4385	5.76546	0.000871484	chr8	50180550	50180551	Open Sea	.
cg02797038	20.0421	25.6416	5.59948	0.000220555	chr6	126070013	126070014	Island	RP11-624M8.1
cg01980591	25.3485	30.9435	5.59497	0.000756195	chr8	1423823	1423824	Open Sea	.
cg01429387	65.8619	71.4305	5.56856	8.18436e-05	chr5	126094467	126094468	Open Sea	.
cg13057359	58.3447	63.8369	5.49222	0.000296204	chr3	196190691	196190692	Open Sea	.
cg18733925	48.8451	54.2954	5.45024	0.000826245	chr7	73602823	73602824	Open Sea	.
cg09810059	44.411	49.7516	5.34061	0.000531485	chr1	29805006	29805007	Island	.
cg04395717	43.9228	49.1546	5.23183	0.000354947	chr5	88041000	88041001	Open Sea	.
cg22305455	38.2825	43.2974	5.01494	0.000475178	chr19	682812	682813	South Shore	FSTL3
cg06705775	48.9418	53.9087	4.96686	0.000644578	chr21	21816071	21816072	Open Sea	.
cg17574930	33.3041	38.2141	4.91	7.08243e-05	chr3	71257783	71257784	Open Sea	.
cg09789584	20.449	25.3225	4.87354	0.000253941	chr17	45144857	45144858	Open Sea	.
cg20762788	30.2426	35.0927	4.85014	4.89776e-05	chr8	27696053	27696054	South Shore	RP11-1149M3.2
cg07056138	28.212	33.0397	4.8277	0.000329653	chr8	103120260	103120261	Open Sea	.
cg01863392	59.799	64.6256	4.82664	2.83525e-05	chr8	28233035	28233036	Open Sea	.
cg25082074	40.5431	45.3686	4.82549	0.000157797	chr3	17520378	17520379	Open Sea	.
cg11182018	40.855	45.6518	4.79678	0.000193397	chr5	140474062	140474063	North Shore	.
cg03534453	41.7449	46.5223	4.77745	0.000406304	chr5	140537884	140537885	South Shore	PCDHB17
cg27239564	59.7602	64.5003	4.74012	0.000195397	chrX	131714541	131714542	Open Sea	.
cg21813369	46.4512	51.179	4.72781	0.000684255	chr4	70999362	70999363	Open Sea	C4orf40
cg24404405	38.8511	43.5711	4.72002	5.87784e-06	chr4	29328611	29328612	Open Sea	.
cg03545101	47.0106	51.6726	4.66194	0.000382122	chr4	109894258	109894259	Open Sea	.
cg12829894	43.1995	47.8309	4.63135	0.000849757	chrX	3054798	3054799	Open Sea	.
cg25983781	64.9239	69.4764	4.5525	9.9398e-06	chr1	207056127	207056128	Open Sea	.
cg13180315	71.9898	76.4793	4.48952	0.000782505	chr2	177024294	177024295	North Shore	.
cg12529561	53.7965	58.2794	4.48293	0.000526519	chr3	188535876	188535877	Open Sea	.
cg02571912	52.431	56.9091	4.47809	0.000433682	chr1	172972772	172972773	Open Sea	.
cg10543836	54.2519	58.7067	4.45486	0.000119621	chr3	130059744	130059745	Open Sea	.
cg14079020	51.723	56.1504	4.42732	0.000842611	chr2	98583404	98583405	Open Sea	.
cg00578775	51.7308	56.1492	4.41836	0.000136283	chr19	20165122	20165123	South Shelf	.
cg19839221	57.6701	62.0869	4.41671	0.000150806	chr17	7787027	7787028	North Shore	.
cg14505104	55.6126	60.0278	4.41528	0.000469053	chr3	30673950	30673951	Open Sea	.
cg14486847	39.9511	44.3399	4.38875	0.000885086	chr1	184899589	184899590	Open Sea	.
cg26594335	44.3227	48.697	4.37424	0.000197383	chr5	76010472	76010473	North Shore	.
cg24468070	34.0164	38.385	4.36866	3.89067e-05	chr19	54976501	54976502	Island	CDC42EP5
cg03301282	26.7389	31.1044	4.36546	0.000441554	chr8	42698936	42698937	South Shore	.
cg05328885	47.7028	52.0637	4.3609	0.000191368	chr11	30943623	30943624	Open Sea	.
cg21519887	41.4466	45.7604	4.31386	0.000550556	chr8	82470372	82470373	Open Sea	.
cg01590338	21.5774	25.8691	4.29167	1.90309e-06	chr14	101831332	101831333	Island	.
cg15287806	33.68	37.952	4.27199	0.000531681	chr10	237794	237795	Open Sea	.
cg26953478	50.2495	54.5119	4.26243	0.000756547	chrX	55889699	55889700	Open Sea	.
cg23801782	43.666	47.9247	4.25869	0.000504479	chr18	66471057	66471058	Open Sea	.
cg19778026	46.224	50.4807	4.25669	0.00058913	chr13	30170619	30170620	South Shore	.
cg19996272	50.2192	54.4753	4.25609	0.000189044	chr3	160166748	160166749	North Shore	.
cg20177172	46.1491	50.3903	4.24115	0.000557272	chr12	76610642	76610643	Open Sea	.
cg21603744	47.4498	51.6843	4.23455	0.00012962	chr8	110020783	110020784	Open Sea	.
cg22170260	42.5226	46.7233	4.20075	0.00048298	chr10	17448580	17448581	Open Sea	.
cg15356966	37.3579	41.5408	4.18298	0.000942347	chr11	33913187	33913188	Open Sea	.
cg23889224	11.7015	15.8753	4.17382	0.000607834	chr8	82783245	82783246	Open Sea	.
cg13250378	48.8398	53.0023	4.16243	0.000385569	chrX	10294883	10294884	Open Sea	.
cg05067125	51.5753	55.6822	4.10688	0.000286561	chr5	76146148	76146149	Open Sea	.
cg18928221	35.0602	39.1471	4.08692	0.000369703	chr7	93759099	93759100	Open Sea	.
cg25952103	59.1066	63.185	4.07834	6.10653e-05	chr22	48256074	48256075	Open Sea	.
cg23094665	48.6364	52.7047	4.06828	0.000472104	chr5	59559062	59559063	Open Sea	.
cg20208398	38.2801	42.3442	4.06416	9.85687e-05	chr7	43804002	43804003	Open Sea	.
cg03599891	50.9992	55.06	4.06075	0.000359353	chr17	42577982	42577983	North Shelf	.
cg22435349	77.4933	81.5471	4.0538	0.000686917	chr1	47570265	47570266	Open Sea	.
cg16440284	36.6961	40.7462	4.05005	0.000433032	chr8	145558889	145558890	Island	.
cg11416891	53.9175	57.9636	4.04614	0.000176225	chr5	145405217	145405218	Open Sea	.
cg00905936	55.6936	59.733	4.03946	0.000824576	chr14	95240892	95240893	South Shore	.
cg17806661	29.2424	33.2784	4.03604	0.000117662	chr22	37096133	37096134	North Shelf	.
cg27139776	46.7137	50.7443	4.0306	0.000371294	chr7	110058831	110058832	Open Sea	.
cg08772127	22.8485	26.8662	4.01769	0.000535935	chr19	35531302	35531303	North Shore	SCN1B
cg07915116	59.8449	63.8577	4.01274	0.000837574	chr6	120004657	120004658	Open Sea	.
cg01399296	44.6339	48.6425	4.00859	0.000603906	chr12	116582629	116582630	Open Sea	.
cg06134744	55.3482	59.3487	4.00051	0.000500768	chr13	77964626	77964627	Open Sea	.
cg05196720	52.3611	56.3481	3.98707	0.00071831	chrX	133120488	133120489	South Shore	.
cg26818786	50.8397	54.8156	3.97593	0.000786919	chr5	40841493	40841494	Open Sea	CARD6
cg07373798	45.7921	49.7664	3.97428	0.000807085	chr4	131032074	131032075	Open Sea	.
cg04345661	63.1779	67.1487	3.9708	0.000325705	chr20	32721338	32721339	Open Sea	.
cg24996120	70.6629	74.6327	3.96977	0.000129385	chr15	25237035	25237036	Open Sea	.
cg16053332	48.1002	52.0643	3.96412	0.000782088	chr2	156878364	156878365	Open Sea	AC093375.1
cg26003334	40.9572	44.919	3.9618	0.000106709	chr7	100661866	100661867	Open Sea	.
cg10176692	53.887	57.8286	3.94164	0.000647801	chr11	48238296	48238297	Open Sea	.
cg13580027	25.4932	29.4315	3.93827	0.000117077	chr10	134972063	134972064	North Shore	.
cg08928926	30.6934	34.6315	3.93806	0.00066202	chr1	31844583	31844584	Open Sea	.
cg00395230	45.3427	49.2729	3.93019	0.000267771	chr16	11073686	11073687	Open Sea	.
cg23264899	44.3332	48.261	3.92778	0.000871201	chr6	35765259	35765260	Open Sea	.
cg15080477	56.9051	60.8215	3.91646	0.000185232	chr9	93563351	93563352	North Shore	.
cg14044426	54.9563	58.866	3.90969	0.000658281	chr6	32160798	32160799	North Shelf	.
cg16734683	52.8511	56.7515	3.90049	0.000408211	chr4	73370751	73370752	Open Sea	.
cg09793796	58.3036	62.2025	3.89882	0.000124334	chr7	6047553	6047554	North Shore	.
cg07200402	29.1984	33.0911	3.89274	0.000268439	chr2	45034296	45034297	Open Sea	.
cg20328949	13.3785	17.2697	3.8912	0.000398227	chr6	133151575	133151576	Open Sea	.
cg16399745	30.2177	34.092	3.8743	7.03548e-05	chr12	6604039	6604040	South Shore	.
cg12893373	50.4787	54.3517	3.87301	0.000821182	chr3	97677056	97677057	Open Sea	.
cg00075920	41.0242	44.8907	3.86649	5.61265e-05	chr5	177026190	177026191	North Shore	.
cg12688686	45.9769	49.8263	3.84949	0.000333847	chr14	69523223	69523224	Open Sea	.
cg02216981	34.2126	38.0555	3.84286	0.000781326	chr2	175190675	175190676	North Shore	.
cg07617237	32.3711	36.2036	3.83253	0.000479313	chr6	31786747	31786748	South Shore	.
cg08675757	49.0517	52.8797	3.82792	0.000198809	chr4	165305782	165305783	South Shore	.
cg12375158	23.2755	27.0999	3.82436	0.000555211	chr1	42801728	42801729	South Shore	.
cg13195276	47.0855	50.908	3.82253	0.00054416	chr5	127203128	127203129	Open Sea	.
cg23470083	30.8468	34.665	3.81821	2.45851e-05	chr11	43873618	43873619	Open Sea	HSD17B12
cg02159327	31.2598	35.0647	3.80495	0.000993094	chr18	11519267	11519268	Open Sea	.
cg01882260	48.3341	52.1383	3.80422	0.000838273	chr3	164909748	164909749	Open Sea	.
cg17501459	64.9215	68.717	3.79544	0.000957203	chr2	177506985	177506986	Open Sea	.
cg00419381	52.1006	55.8882	3.78761	0.000757151	chr3	99802179	99802180	Open Sea	.
cg19494249	52.4747	56.2591	3.78442	0.000626092	chr10	18299986	18299987	Open Sea	.
cg16567823	27.9879	31.7644	3.7765	0.000850034	chr16	85815790	85815791	Open Sea	.
cg05324501	41.6121	45.3863	3.7742	0.000745257	chr9	73090414	73090415	Open Sea	.
cg10453778	44.0642	47.8332	3.769	0.000258793	chr4	3061837	3061838	Open Sea	.
cg08652858	59.5215	63.2879	3.76644	0.000833113	chr2	162872807	162872808	Open Sea	.
cg15805330	54.3606	58.1264	3.76588	0.000490632	chr7	23012020	23012021	Open Sea	.
cg01650127	30.7382	34.5015	3.76328	0.000338594	chr8	126290731	126290732	Open Sea	.
cg01385327	27.9988	31.7396	3.74078	0.000307425	chr10	123356336	123356337	North Shore	.
cg12497693	52.58	56.3168	3.7368	9.40455e-05	chr1	17477501	17477502	South Shore	.
cg26731834	69.5082	73.2407	3.73247	0.000468484	chr19	19420326	19420327	South Shelf	.
cg11904254	55.9822	59.7142	3.73207	0.00059056	chr11	111336376	111336377	Open Sea	.
cg24523000	32.4033	36.133	3.72979	0.000299535	chr5	161273839	161273840	Open Sea	.
cg04260955	24.8574	28.585	3.7276	0.000331157	chr1	225039676	225039677	Open Sea	.
cg13287893	49.206	52.9332	3.72724	0.000961676	chr6	121871102	121871103	Open Sea	.
cg17582637	44.2065	47.9288	3.7223	0.000409141	chr7	17336978	17336979	North Shore	.
cg27478294	47.3236	51.0448	3.72123	0.000348172	chr2	225515463	225515464	Open Sea	.
cg09748057	44.0571	47.7744	3.71722	0.00085025	chr8	17652393	17652394	Open Sea	.
cg15127253	69.2169	72.9246	3.70773	0.000398845	chrX	55305410	55305411	Open Sea	.
cg08800757	73.524	77.2293	3.70532	0.000463966	chr12	121137565	121137566	Open Sea	MLEC
cg02861615	26.4566	30.1439	3.68723	0.000698211	chr1	39036030	39036031	Open Sea	.
cg10801165	55.616	59.2991	3.68317	0.000860224	chr12	46748373	46748374	Open Sea	.
cg25106561	25.2961	28.9792	3.68314	0.000242077	chr4	142055675	142055676	South Shore	.
cg20630456	34.36	38.0386	3.67864	0.000945096	chr18	43542576	43542577	Open Sea	.
cg04004590	25.848	29.522	3.67401	4.87893e-05	chr10	52750296	52750297	North Shore	.
cg24705841	47.4756	51.1496	3.67396	0.000292009	chr15	26095257	26095258	Open Sea	.
cg05745656	45.9539	49.6235	3.66964	0.000418651	chr6	22271391	22271392	Open Sea	.
cg04388124	56.7483	60.4174	3.66911	0.000325018	chr16	10870426	10870427	Open Sea	.
cg08855133	45.9012	49.5697	3.66847	0.000846869	chr1	42404614	42404615	Open Sea	.
cg03924915	61.3634	65.0141	3.65067	0.000715295	chr6	25966523	25966524	Open Sea	.
cg07496902	60.9175	64.5652	3.64775	0.000910622	chr3	57314448	57314449	Open Sea	ASB14
cg08743681	47.5618	51.1986	3.63685	0.000636614	chr11	122558020	122558021	Open Sea	.
cg13932916	49.813	53.4474	3.63447	0.000932208	chr7	39606965	39606966	South Shore	.
cg06120359	44.0288	47.6615	3.63275	0.000961644	chr8	127105723	127105724	Open Sea	.
cg18164357	35.5866	39.2182	3.63158	0.000391481	chr11	77534497	77534498	South Shelf	.
cg13128440	33.4656	37.0948	3.62926	0.00033316	chr5	173336131	173336132	Open Sea	.
cg26476502	34.945	38.5666	3.62159	0.000325761	chr5	140480941	140480942	North Shore	PCDHB3
cg26606600	71.919	75.5372	3.61823	0.000292093	chr7	144232092	144232093	Open Sea	.
cg12887220	32.3021	35.9128	3.61075	0.000918253	chr1	220263662	220263663	North Shelf	BPNT1
cg03722279	34.6775	38.2792	3.60172	0.000910061	chr15	92491257	92491258	Open Sea	.
cg17126234	50.7709	54.3593	3.58838	0.00089537	chr15	54009261	54009262	Open Sea	.
cg05756780	36.8672	40.454	3.58684	0.000725822	chr1	154380705	154380706	South Shelf	.
cg23878264	48.9204	52.4911	3.57067	0.000718807	chr6	132910945	132910946	Open Sea	.
cg14571444	31.6321	35.1984	3.5663	0.000685857	chr10	29937599	29937600	Open Sea	.
cg13669060	43.1578	46.7186	3.5608	0.000977716	chr9	102131971	102131972	Open Sea	.
cg23679824	66.0619	69.6109	3.54894	0.000299118	chr5	66531712	66531713	Open Sea	.
cg18804499	66.3316	69.8792	3.54757	0.000676476	chr18	70675361	70675362	Open Sea	.
cg02700894	15.0544	18.6012	3.54673	8.86764e-05	chr3	12045449	12045450	North Shore	.
cg27574223	37.0271	40.5696	3.54256	0.000809629	chr12	26280257	26280258	South Shore	.
cg17988830	37.7596	41.302	3.54247	0.000383889	chr1	20301989	20301990	Open Sea	PLA2G2A
cg11968571	40.394	43.9286	3.53455	0.00064231	chr7	156179070	156179071	Open Sea	.
cg08311322	42.6978	46.2323	3.53454	0.000178624	chr12	116716330	116716331	Open Sea	.
cg10002133	38.1286	41.6611	3.5325	0.00026301	chr15	88798448	88798449	North Shore	.
cg00461584	75.933	79.4596	3.5266	0.000740737	chr3	3166156	3166157	North Shelf	.
cg03926025	52.7158	56.2397	3.52387	0.00049054	chr6	30430327	30430328	North Shore	.
cg20092892	23.7656	27.2852	3.51961	0.000414146	chr12	52258077	52258078	Island	.
cg01211390	68.0242	71.5413	3.51714	0.000940552	chr12	27651101	27651102	Open Sea	RP13-200J3.2
cg13611478	49.2421	52.7452	3.50315	0.000703598	chr4	143186399	143186400	Open Sea	.
cg02321886	26.5764	30.0724	3.49604	5.10325e-05	chr3	48598799	48598800	South Shelf	.
cg07846400	36.9422	40.4288	3.48661	0.000784887	chr4	119318892	119318893	Open Sea	.
cg13555855	25.0073	28.4848	3.47749	8.04097e-05	chr10	118928510	118928511	South Shore	RP11-501J20.2
cg05640547	39.4488	42.9257	3.47696	0.000389245	chrX	151770741	151770742	Open Sea	.
cg03979241	24.9215	28.3967	3.47516	0.000980707	chr8	21916824	21916825	South Shelf	EPB49
cg08288083	29.6996	33.1741	3.47453	0.0001089	chr5	82767042	82767043	North Shore	.
cg15107641	31.3662	34.8393	3.47305	0.000347132	chr3	45188186	45188187	South Shore	.
cg03269499	29.0037	32.4763	3.47263	0.000280492	chr15	75487980	75487981	Open Sea	.
cg10512439	38.8848	42.3571	3.47231	0.000802282	chr16	68072256	68072257	Open Sea	.
cg15844471	56.2989	59.7689	3.46998	0.000563946	chrX	133371988	133371989	South Shore	.
cg23024959	66.9669	70.4339	3.46697	0.000959949	chr6	25175465	25175466	Open Sea	.
cg08517686	11.3239	14.7873	3.46338	0.000192466	chr5	158634925	158634926	North Shore	RNF145
cg19458350	40.3567	43.8201	3.46338	0.000622952	chr14	103053390	103053391	Open Sea	.
cg19667559	64.1849	67.6463	3.46131	0.000445125	chr14	71722116	71722117	Open Sea	.
cg20050108	52.7494	56.2009	3.45153	0.000845192	chr7	114053894	114053895	Open Sea	.
cg16331867	33.9173	37.3685	3.45121	0.000344198	chr20	33496104	33496105	Open Sea	.
cg10457119	44.8764	48.3096	3.43319	0.000444224	chr1	17514812	17514813	Open Sea	.
cg21489589	31.5665	34.9991	3.43264	0.000297853	chr19	10516371	10516372	South Shore	.
cg23384882	28.7134	32.1415	3.42802	0.000105579	chr1	115825602	115825603	Open Sea	.
cg01358620	42.7414	46.1625	3.42113	0.000998272	chr14	31858202	31858203	Open Sea	HEATR5A
cg03431111	51.9826	55.4035	3.42093	0.000891769	chr11	62621406	62621407	North Shore	SNHG1
cg12788467	25.9321	29.3454	3.41334	0.00066221	chr17	36105335	36105336	Island	RP11-115K3.1
cg22019308	60.9198	64.3258	3.40605	0.000618725	chr6	37155383	37155384	Open Sea	.
cg26153404	58.2451	61.6499	3.40475	0.000254511	chr6	52016332	52016333	Open Sea	.
cg03537236	62.1731	65.5683	3.39519	0.000862475	chr7	36427993	36427994	North Shore	.
cg11887659	45.4769	48.8699	3.39302	0.000910796	chr14	22788574	22788575	Open Sea	.
cg24110540	35.7774	39.17	3.39261	0.000490026	chr7	37274621	37274622	Open Sea	.
cg19438860	25.7591	29.1507	3.39152	0.000455509	chr5	11385821	11385822	South Shore	.
cg21475402	24.7431	28.1333	3.39021	0.00045386	chr1	156612140	156612141	Island	.
cg23097039	31.6068	34.9899	3.38314	0.000609676	chr8	97632763	97632764	Open Sea	.
cg17046936	36.6265	40.0035	3.37704	0.000668935	chrX	136233673	136233674	Open Sea	.
cg00269800	28.0338	31.4091	3.3753	0.000620293	chr5	140563151	140563152	North Shore	PCDHB16
cg23634532	36.5196	39.8941	3.37453	0.000343147	chr7	44664054	44664055	Open Sea	OGDH
cg27131867	34.8082	38.1818	3.37355	0.000227181	chr1	209757107	209757108	Open Sea	CAMK1G
cg03854993	71.827	75.1926	3.36561	0.000742554	chr7	38784604	38784605	Open Sea	.
cg08415138	70.2808	73.6441	3.36328	0.000103297	chr8	9472784	9472785	Open Sea	.
cg25581090	55.7599	59.1172	3.35729	0.000190478	chr14	65009707	65009708	South Shore	HSPA2
cg18199741	32.6741	36.0304	3.35635	0.000525812	chr1	116049438	116049439	Open Sea	.
cg03803861	29.8046	33.1603	3.35569	0.000400137	chr5	41511150	41511151	South Shore	.
cg16323298	22.4428	25.7948	3.35199	0.000245816	chr6	11044974	11044975	Island	RP1-62D2.3
cg11271212	25.0454	28.3892	3.34385	0.000463529	chr15	74423308	74423309	North Shore	.
cg13489576	64.1704	67.514	3.34363	0.000596404	chr3	196985412	196985413	Open Sea	.
cg20554293	27.1015	30.4382	3.33673	0.000842895	chr10	91056311	91056312	Open Sea	.
cg19470379	29.002	32.3378	3.33587	0.000626186	chr15	74425092	74425093	Island	ISLR2
cg07520443	47.2848	50.6159	3.33111	0.000589653	chr9	79157535	79157536	Open Sea	.
cg06011925	30.8997	34.2297	3.32999	0.000986167	chr10	75382382	75382383	North Shelf	.
cg13916716	57.1509	60.4686	3.31766	0.000104785	chr2	128565384	128565385	North Shelf	.
cg27161589	26.1547	29.4687	3.31405	3.18918e-05	chr20	2645127	2645128	South Shore	RP4-686C3.7
cg09904265	45.9511	49.2641	3.31295	0.000818533	chr3	59415098	59415099	Open Sea	.
cg08682687	41.8066	45.1186	3.31201	0.000978262	chr6	64093976	64093977	Open Sea	.
cg16315329	31.1038	34.4033	3.29949	0.000315495	chr3	50648706	50648707	North Shore	CISH
cg14985351	68.0252	71.3219	3.29677	0.000504528	chr16	67972477	67972478	South Shelf	.
cg21335207	12.3721	15.6592	3.28711	0.00048252	chr8	94654103	94654104	Open Sea	.
cg23422870	30.361	33.6434	3.28234	0.000736948	chr18	76877620	76877621	Open Sea	.
cg04156365	64.4709	67.7516	3.28065	0.000174183	chr15	53844080	53844081	Open Sea	.
cg08130084	33.8865	37.1648	3.27833	0.000720786	chr1	248208735	248208736	Open Sea	.
cg11465280	19.4423	22.7187	3.27637	1.32859e-05	chr1	201852945	201852946	Open Sea	IPO9
cg03116562	54.4987	57.7745	3.27574	0.000790036	chr17	25399269	25399270	Open Sea	.
cg21096164	31.0379	34.3123	3.27444	0.000671713	chr16	4289924	4289925	Open Sea	.
cg15735240	25.5488	28.8227	3.27386	0.000918127	chr6	30586360	30586361	South Shore	PPP1R10
cg09328048	65.5633	68.8371	3.27371	0.000157229	chr4	56806973	56806974	Open Sea	.
cg07077013	29.8816	33.1515	3.26998	0.000442097	chr2	177025198	177025199	Island	.
cg03387842	46.5043	49.7661	3.26177	0.000882256	chr6	150296227	150296228	Open Sea	.
cg04048035	55.1719	58.4325	3.26058	0.000486325	chr14	68080793	68080794	Open Sea	.
cg22486192	55.0321	58.2793	3.24724	0.000581412	chr16	29848547	29848548	Open Sea	.
cg14100184	19.6825	22.9264	3.24388	0.000282757	chr16	851298	851299	South Shore	.
cg13262301	80.4981	83.7417	3.24363	6.24716e-05	chr5	68616643	68616644	Open Sea	.
cg13769883	64.1835	67.4242	3.24073	0.000317513	chr10	21333786	21333787	Open Sea	.
cg19862722	20.2477	23.4881	3.24041	0.000173249	chr17	54910260	54910261	North Shore	C17orf67
cg10194899	51.6803	54.9183	3.23803	0.000701328	chr6	43248849	43248850	North Shelf	.
cg13684734	77.176	80.4095	3.2335	0.000168819	chr4	166904537	166904538	Open Sea	.
cg22733608	36.6713	39.9043	3.23297	0.000260587	chr7	4573535	4573536	Open Sea	.
cg11799529	39.2574	42.4877	3.23024	0.000467325	chrX	135292566	135292567	Open Sea	FHL1
cg23350224	26.3333	29.5543	3.22107	0.000170712	chr1	182113817	182113818	Open Sea	.
cg12999875	28.3694	31.5867	3.21727	0.000250813	chr20	9554843	9554844	Open Sea	.
cg27413876	64.0401	67.2552	3.21511	0.000524624	chr11	73801951	73801952	Open Sea	C2CD3
cg23826579	45.5211	48.7331	3.21201	0.000274861	chr6	31373932	31373933	South Shelf	.
cg17201135	67.1854	70.3973	3.21188	0.000712064	chr8	1080058	1080059	Open Sea	.
cg22252462	56.1733	59.383	3.2097	0.000695399	chr6	31622318	31622319	South Shore	.
cg07009284	70.6845	73.8908	3.20627	0.000784301	chr8	76318515	76318516	North Shore	.
cg26882164	18.6061	21.8031	3.19696	0.000769035	chr8	24859367	24859368	South Shore	.
cg00732328	47.6265	50.8232	3.19668	0.000396315	chr1	151016992	151016993	North Shelf	.
cg22653139	29.781	32.9768	3.19583	0.00044869	chr2	73142088	73142089	North Shore	.
cg01061053	61.3008	64.4861	3.18534	0.000831363	chr6	84090476	84090477	Open Sea	.
cg22628146	18.0691	21.2542	3.18507	0.000423971	chr1	45957456	45957457	South Shore	.
cg05164421	58.9551	62.1399	3.18483	0.00066478	chr6	94164464	94164465	Open Sea	.
cg24172651	71.7553	74.9378	3.18258	0.000922052	chr13	79333958	79333959	Open Sea	.
cg08228724	7.99134	11.1738	3.18251	9.72295e-05	chr1	78444087	78444088	North Shore	.
cg08880904	55.7006	58.8818	3.18121	0.000493829	chr3	66535344	66535345	Open Sea	.
cg15412772	37.4683	40.6482	3.17987	0.000879722	chr17	38175389	38175390	Open Sea	MED24
cg08619418	23.232	26.4072	3.17525	9.60365e-05	chr2	174862282	174862283	Open Sea	.
cg17087373	53.7756	56.9438	3.16819	0.000510389	chr10	82212706	82212707	North Shore	.
cg14039237	26.5705	29.7353	3.16482	0.000363954	chr9	130833354	130833355	South Shelf	.
cg07908229	72.2211	75.3856	3.1645	0.000789411	chr1	182353640	182353641	Open Sea	GLUL
cg19819341	39.2922	42.4562	3.16406	0.000254539	chr15	83991082	83991083	Open Sea	.
cg04685865	34.3043	37.4676	3.16337	0.000546101	chr19	17712768	17712769	North Shelf	UNC13A
cg07231582	48.6636	51.8267	3.16301	0.000737046	chr10	127946467	127946468	Open Sea	.
cg25845898	9.20077	12.362	3.16125	0.000275384	chr15	93427505	93427506	South Shore	.
cg16058452	47.4839	50.6425	3.1586	0.000354874	chr15	40370597	40370598	Open Sea	.
cg27056762	28.3846	31.5418	3.15728	0.00046831	chr15	91657604	91657605	Open Sea	.
cg13149833	60.6013	63.7548	3.15345	0.000336635	chr2	31455443	31455444	North Shore	.
cg04800984	59.5931	62.7437	3.1506	0.000845515	chr9	74907525	74907526	Open Sea	.
cg00672131	35.3689	38.5193	3.15041	0.000152049	chr20	1945683	1945684	Open Sea	.
cg15243603	72.843	75.9926	3.14961	0.000491438	chr9	92726985	92726986	Open Sea	.
cg16555855	64.4598	67.6064	3.1466	0.000561082	chr1	164027974	164027975	Open Sea	.
cg23397523	80.5318	83.678	3.14628	5.09179e-05	chr15	74315331	74315332	Island	PML
cg12064202	59.4223	62.5665	3.14424	0.000704564	chr6	31038842	31038843	Open Sea	.
cg18264158	21.695	24.8388	3.1438	0.00090034	chr1	9262713	9262714	South Shelf	.
cg04702010	62.901	66.0441	3.14316	0.000993503	chr3	12358418	12358419	Open Sea	.
cg20849146	31.1172	34.2602	3.14298	0.000768762	chr7	17314686	17314687	Open Sea	.
cg26210511	22.4251	25.5663	3.14125	0.000791794	chr1	47184937	47184938	Island	.
cg16741573	28.1023	31.2373	3.13492	0.000760901	chr18	33233875	33233876	Open Sea	.
cg16868317	67.7451	70.88	3.1349	0.000337197	chr9	21684428	21684429	Open Sea	.
cg18073918	73.5348	76.6556	3.12087	2.20096e-05	chr17	14934269	14934270	Open Sea	.
cg26958013	63.6189	66.7379	3.119	0.000262562	chr16	81215946	81215947	Open Sea	.
cg10301072	54.1998	57.3173	3.1175	0.000754874	chr4	141349360	141349361	South Shore	.
cg09621945	51.0323	54.1489	3.11661	0.00031248	chr8	28463758	28463759	Open Sea	.
cg01177189	59.4408	62.5529	3.11215	0.000742041	chr1	178468815	178468816	Open Sea	.
cg13918804	50.8636	53.9738	3.11023	0.000229141	chr1	2043761	2043762	North Shelf	.
cg05387189	31.6647	34.773	3.10831	0.000246225	chr8	31498345	31498346	Island	.
cg12449295	44.6178	47.7238	3.10597	0.000951759	chr20	43387352	43387353	Open Sea	.
cg04706738	26.7359	29.8415	3.10562	0.000728854	chr9	22446398	22446399	North Shore	.
cg26187247	31.8736	34.9708	3.09721	8.32155e-05	chr11	1409879	1409880	North Shore	.
cg04760795	38.9915	42.0802	3.08871	0.000722028	chr5	143015015	143015016	Open Sea	.
cg12197831	28.0464	31.1305	3.08409	0.000243117	chr2	99525153	99525154	Open Sea	.
cg00530710	28.4056	31.4879	3.08228	0.000566667	chr16	49697138	49697139	Open Sea	.
cg01567509	70.4329	73.5115	3.07857	0.000464237	chr1	15104223	15104224	Open Sea	.
cg19557860	59.6054	62.6816	3.07619	0.000412518	chr16	17474804	17474805	Open Sea	.
cg07587138	33.4216	36.4968	3.07515	0.000395597	chr8	142404089	142404090	South Shore	.
cg16286887	29.3337	32.4085	3.0748	0.000205659	chr1	60615007	60615008	Open Sea	RP11-575B7.3
cg04724326	45.9983	49.0693	3.07099	0.000368098	chr2	42291847	42291848	Open Sea	.
cg24938727	18.6942	21.7628	3.06852	0.000111869	chr3	42742993	42742994	Open Sea	HHATL
cg16543889	24.4895	27.5568	3.06728	0.000550948	chr19	38086490	38086491	South Shore	.
cg10765857	34.1324	37.1978	3.06534	0.000838003	chr11	6948101	6948102	Island	.
cg02676167	26.7426	29.8037	3.06111	0.000895121	chr2	66810606	66810607	South Shore	.
cg12816829	63.1749	66.2316	3.05677	0.000293182	chr3	129703175	129703176	Open Sea	.
cg16169675	32.5207	35.5766	3.05592	0.000361039	chr13	113594722	113594723	North Shelf	.
cg03486832	23.3306	26.3847	3.05409	0.000836702	chr12	122019525	122019526	South Shore	.
cg21990144	15.0798	18.1327	3.05282	0.000931228	chr2	201726666	201726667	North Shelf	.
cg27556918	9.19882	12.251	3.05219	5.34929e-05	chr1	63989573	63989574	Open Sea	.
cg02423080	30.433	33.4837	3.05067	0.000790676	chr5	149423471	149423472	Open Sea	.
cg07766263	26.822	29.8683	3.0463	0.000469047	chr3	170303045	170303046	Island	.
cg14121103	14.8925	17.9333	3.04079	7.70306e-05	chr3	43731973	43731974	North Shore	ABHD5
cg12569592	69.515	72.5549	3.03988	0.000595447	chr6	16753450	16753451	Open Sea	ATXN1
cg20085561	18.932	21.9644	3.03239	0.000224188	chrX	106960348	106960349	South Shore	TSC22D3
cg03379131	18.6697	21.7008	3.03114	0.000304924	chr1	155024281	155024282	Island	ADAM15
cg13207860	64.1569	67.1879	3.03095	0.0008017	chr2	224890850	224890851	Open Sea	.
cg10092137	70.3573	73.3784	3.02111	0.000553244	chr9	6047258	6047259	Open Sea	.
cg19864138	50.7255	53.746	3.02052	0.000624081	chr3	62351484	62351485	North Shelf	.
cg24480120	16.4696	19.4847	3.01503	9.82296e-05	chr17	7982693	7982694	Island	.
cg03315344	38.3658	41.3762	3.01037	0.0006764	chr16	75512273	75512274	North Shore	CHST6
cg18538918	78.0977	81.1032	3.00552	0.000224926	chr11	74587917	74587918	Open Sea	RP11-147I3.1
cg18511007	18.3775	21.3806	3.00311	0.000889782	chr7	94023822	94023823	Open Sea	.
cg15630519	73.8559	76.8584	3.00251	0.000700092	chr18	66340353	66340354	Open Sea	.
cg06484725	71.3445	74.3413	2.99684	0.000463975	chrX	15365922	15365923	Open Sea	.
cg02919712	56.2434	59.24	2.99661	0.00064603	chr8	120885511	120885512	North Shore	KB-1471A8.1
cg00235887	69.2615	72.2543	2.9928	0.000849794	chrX	9430465	9430466	North Shelf	.
cg07228237	74.2382	77.2301	2.99194	0.000108769	chr17	36035226	36035227	Open Sea	.
cg12020137	31.3175	34.3008	2.98331	0.000564678	chr21	39083071	39083072	Open Sea	.
cg26796990	24.3906	27.3719	2.98136	0.000462659	chr7	100965200	100965201	Island	.
cg01705612	41.3428	44.3222	2.97932	0.000685266	chr3	155455825	155455826	Open Sea	.
cg25029264	20.4654	23.4433	2.97791	0.000971127	chr15	81426347	81426348	North Shore	.
cg12558966	28.2252	31.2007	2.97552	0.000355319	chr4	4866946	4866947	North Shore	.
cg15259593	22.7699	25.7352	2.96528	0.000262754	chr13	36050705	36050706	North Shore	MAB21L1
cg23684204	11.8999	14.8645	2.96464	0.000369989	chr15	91497937	91497938	North Shore	AC068831.6
cg09205359	39.096	42.0561	2.96008	0.000760813	chr13	32059853	32059854	Open Sea	.
cg09371003	25.2055	28.1615	2.95603	0.000237627	chr6	33780493	33780494	Open Sea	.
cg02965041	30.5874	33.5403	2.95289	0.000901366	chr16	17841061	17841062	Open Sea	.
cg03729508	19.335	22.2873	2.95234	2.68361e-05	chr19	10563615	10563616	Open Sea	.
cg18609149	71.9815	74.9312	2.94963	0.000459442	chr2	230989183	230989184	Open Sea	.
cg01420103	63.2254	66.1734	2.94801	0.000750241	chr5	94237541	94237542	Open Sea	.
cg18250838	20.7331	23.681	2.94787	0.000935361	chr15	78632184	78632185	North Shore	.
cg14984253	33.7102	36.6567	2.94656	0.000191902	chrX	137794496	137794497	South Shore	.
cg26861342	52.3225	55.2677	2.94523	0.000758493	chr6	114865338	114865339	Open Sea	.
cg20015448	17.4441	20.3878	2.9437	0.000212225	chr3	48598715	48598716	South Shelf	.
cg11866742	32.5598	35.4979	2.93804	0.000197659	chr1	38942430	38942431	South Shore	.
cg09475262	11.0981	14.0356	2.93755	0.000579123	chr6	132833799	132833800	Island	.
cg09426185	20.2239	23.1613	2.93739	0.000146938	chr1	6520389	6520390	North Shore	ESPN
cg20893022	28.4897	31.4266	2.93686	0.000552967	chr19	4769214	4769215	Open Sea	MIR7-3HG
cg18822271	22.779	25.7158	2.93675	0.000164076	chr18	5788101	5788102	Open Sea	.
cg25432696	18.8427	21.7786	2.93589	4.09333e-05	chr4	74702728	74702729	South Shore	CXCL6
cg01797727	50.9854	53.9178	2.9324	0.000794028	chr2	219645602	219645603	North Shore	.
cg08381059	32.711	35.6432	2.93222	0.000843074	chr1	44302413	44302414	Open Sea	.
cg00193200	15.8235	18.7527	2.92926	0.000212541	chr3	120626653	120626654	North Shore	.
cg23281167	26.1945	29.1226	2.92808	0.000839345	chr2	26293105	26293106	Open Sea	.
cg15384624	31.6181	34.5409	2.92273	0.000338397	chr4	170147015	170147016	Open Sea	.
cg04552418	43.9328	46.8543	2.92155	0.000659979	chr1	31958245	31958246	Open Sea	.
cg23503584	10.1195	13.0407	2.92127	0.00067227	chr2	214014759	214014760	North Shore	.
cg04448691	20.8817	23.802	2.92034	0.000114679	chr5	140997884	140997885	North Shore	.
cg18783135	74.5719	77.4914	2.91956	0.000121393	chr11	65740128	65740129	North Shelf	.
cg08811117	56.9581	59.877	2.91886	0.000860362	chr5	79050913	79050914	Open Sea	.
cg01264639	23.4319	26.3481	2.9162	0.000318858	chr5	73839484	73839485	Open Sea	.
cg16149628	69.2995	72.2156	2.9161	0.000222455	chr11	1792574	1792575	Open Sea	.
cg04272820	25.4117	28.326	2.91424	6.96074e-05	chr17	38228538	38228539	Open Sea	.
cg12526091	29.0771	31.9882	2.91105	0.000901812	chr12	58245042	58245043	South Shelf	.
cg02817784	28.7692	31.6791	2.90995	0.00067011	chr1	110798393	110798394	Open Sea	.
cg03431846	25.7868	28.6965	2.90964	0.000738233	chr14	24641183	24641184	Island	REC8
cg05007098	70.4687	73.3736	2.90489	0.000837759	chr16	77322779	77322780	Open Sea	.
cg21316826	77.1002	80.004	2.90375	5.64306e-05	chr2	231863605	231863606	Open Sea	.
cg04751558	18.7466	21.6496	2.90295	0.00042345	chr10	131927401	131927402	Island	.
cg25779764	60.3491	63.2516	2.90248	0.000380722	chr4	107339785	107339786	Open Sea	.
cg18116036	87.0487	89.9365	2.88783	0.000622803	chr1	43047046	43047047	Open Sea	CCDC30
cg07929961	17.8061	20.6872	2.88104	0.000678778	chr17	42634624	42634625	North Shore	.
cg07278503	69.8175	72.6978	2.88024	0.000539357	chr19	9295768	9295769	Open Sea	.
cg09632131	23.3063	26.184	2.87763	0.000587873	chr8	123850486	123850487	Open Sea	.
cg26955290	27.9715	30.8488	2.87729	0.000897542	chr17	7015607	7015608	Open Sea	.
cg21689773	26.3402	29.2161	2.87586	0.000956801	chr19	3708358	3708359	Open Sea	.
cg01750157	27.2804	30.1532	2.8728	0.000675869	chr17	72426840	72426841	Island	.
cg19143209	21.9276	24.8002	2.87266	0.000198856	chr9	19789287	19789288	Island	.
cg21413448	9.41085	12.2819	2.87104	0.000752165	chr3	160116810	160116811	North Shore	.
cg24365889	76.2609	79.1319	2.87094	0.000194076	chr6	33366829	33366830	Open Sea	.
cg12019272	23.3243	26.1933	2.86892	0.000913153	chr14	24838369	24838370	North Shore	NFATC4
cg26296571	26.8859	29.7508	2.86488	0.000168885	chr13	49975680	49975681	Open Sea	CAB39L
cg17310258	36.913	39.7777	2.86471	0.000571485	chr11	31847173	31847174	Island	.
cg21479898	55.3864	58.2504	2.86403	0.000939367	chr20	37280784	37280785	Open Sea	.
cg10115936	24.5114	27.3744	2.86303	0.000979718	chrX	2813151	2813152	Open Sea	.
cg03392759	57.9097	60.768	2.8583	0.000438206	chr18	801523	801524	Open Sea	.
cg08359956	22.9624	25.8164	2.85402	0.000204791	chr7	150498205	150498206	Island	TMEM176B
cg17301216	32.1742	35.0274	2.85321	0.000616749	chr15	89920348	89920349	North Shore	.
cg16404157	20.7756	23.6281	2.85251	0.000707112	chr14	38724648	38724649	Island	CLEC14A
cg22766585	48.0594	50.9113	2.85197	0.000811249	chr13	44743732	44743733	Open Sea	.
cg22443258	71.0729	73.9245	2.85161	0.000683308	chr4	1365486	1365487	North Shore	.
cg19774402	13.3672	16.2164	2.8492	0.000738943	chr2	71356440	71356441	North Shore	.
cg04104820	68.1382	70.9848	2.84651	0.000592068	chr3	52291169	52291170	Open Sea	WDR82
cg19902593	32.7578	35.5999	2.84211	0.000968674	chr1	56038708	56038709	Open Sea	.
cg22065750	32.4778	35.3181	2.84029	0.000414678	chr22	35371849	35371850	Open Sea	.
cg05044446	37.3665	40.2065	2.84007	0.00088964	chrX	53291137	53291138	Open Sea	.
cg04260924	7.79995	10.6361	2.8361	0.00054205	chr2	190648283	190648284	North Shore	ORMDL1
cg06557577	69.5839	72.4156	2.83164	0.000993997	chr12	56220139	56220140	North Shelf	.
cg13269476	17.5625	20.394	2.83152	0.000752317	chr20	40619057	40619058	Open Sea	.
cg24947777	19.6604	22.4878	2.8273	0.000615555	chr8	145700251	145700252	Island	FOXH1
cg02783121	17.5909	20.4181	2.82724	0.000684281	chr10	85954092	85954093	North Shore	.
cg21195290	17.9872	20.8121	2.8249	0.000891884	chr9	2621094	2621095	North Shore	.
cg03005293	25.9924	28.8129	2.82049	0.000371002	chr1	151805241	151805242	Open Sea	.
cg04223131	74.9512	77.7712	2.82006	0.000337632	chr6	4912725	4912726	Open Sea	.
cg22097645	24.5464	27.3655	2.81905	0.000248993	chr6	99782631	99782632	Open Sea	.
cg24867247	26.3119	29.1309	2.81902	0.000349833	chr13	46964256	46964257	South Shelf	.
cg09369521	36.4192	39.2372	2.818	0.000533441	chr14	74608625	74608626	Open Sea	.
cg17162208	61.0055	63.8234	2.81795	0.000836424	chr22	49764313	49764314	North Shore	.
cg11530677	35.7168	38.5185	2.80174	0.000907962	chr16	56703422	56703423	Island	.
cg09938227	26.0216	28.8223	2.80066	0.000332437	chr1	156390124	156390125	North Shore	C1orf61
cg05593139	73.7723	76.5606	2.78833	0.000167719	chr1	235818079	235818080	South Shelf	.
cg09538374	21.981	24.7692	2.78828	0.000802868	chr19	49943239	49943240	North Shore	.
cg19430489	12.4157	15.2021	2.78639	0.000756024	chr12	75728104	75728105	South Shelf	.
cg08752135	25.7122	28.4893	2.77713	0.000720258	chr11	61284417	61284418	South Shore	SYT7
cg18299634	15.6973	18.4742	2.77692	0.00017192	chr4	9500174	9500175	Island	.
cg12620190	79.2125	81.9871	2.77462	8.74915e-05	chrX	12906720	12906721	Open Sea	TLR7
cg09698228	17.9733	20.7444	2.77111	0.000728304	chr4	140586680	140586681	Open Sea	.
cg20547005	34.1178	36.8807	2.76291	0.000835474	chr16	18799132	18799133	North Shelf	.
cg25321720	18.135	20.8979	2.76291	0.000708357	chr22	23524906	23524907	South Shore	.
cg18242103	22.6849	25.4477	2.76288	0.000970554	chr14	52734253	52734254	Island	.
cg18560776	20.0502	22.8125	2.76226	4.81631e-05	chr1	18884508	18884509	Open Sea	.
cg27619796	59.7542	62.5126	2.75846	0.000422239	chr16	86756180	86756181	Open Sea	.
cg08800200	83.3838	86.142	2.75823	0.000105094	chr12	6484868	6484869	Open Sea	SCNN1A
cg20772008	23.4972	26.2535	2.75627	0.000676166	chr9	104227791	104227792	Open Sea	.
cg12590005	15.2039	17.9598	2.75595	0.000330625	chr6	35997326	35997327	South Shore	.
cg25395022	25.7608	28.5157	2.75495	0.000309392	chr11	4006261	4006262	Open Sea	.
cg08311092	8.29457	11.0484	2.75386	1.88051e-06	chr1	104068419	104068420	North Shore	RNPC3
cg27048142	57.5567	60.299	2.74232	0.000533103	chr19	46544240	46544241	Open Sea	IGFL4
cg06952660	19.8071	22.5479	2.74081	0.000257042	chr1	67773044	67773045	North Shore	.
cg15261612	75.726	78.4662	2.74022	0.000608805	chr2	159023327	159023328	Open Sea	.
cg10046620	22.5283	25.2672	2.73892	0.000619436	chr6	27775042	27775043	North Shore	HIST1H4PS1
cg13588668	67.3687	70.107	2.73828	0.00075305	chr11	63708431	63708432	South Shore	.
cg01896298	23.3029	26.0405	2.73758	8.87459e-05	chrX	69643036	69643037	Open Sea	GDPD2
cg15252509	64.6594	67.3772	2.71783	0.000724305	chr18	56337165	56337166	North Shore	.
cg09819700	22.8774	25.5936	2.71618	0.000215537	chr11	11103467	11103468	Open Sea	.
cg18532880	64.258	66.9732	2.71526	0.00064921	chr1	220609013	220609014	Open Sea	.
cg23774365	18.2209	20.9336	2.71272	0.000324565	chr19	13283248	13283249	Open Sea	.
cg23041081	56.3926	59.0993	2.70679	0.000749616	chr6	82466591	82466592	South Shelf	.
cg10828900	54.5921	57.2956	2.70351	0.000981278	chr5	38462005	38462006	Open Sea	.
cg07082480	69.8632	72.56	2.69687	0.000651723	chr11	61428501	61428502	Open Sea	.
cg09818535	33.3247	36.0205	2.69576	0.000792569	chr20	57709455	57709456	Open Sea	.
cg26776362	11.431	14.1251	2.69406	0.000449013	chr6	168227098	168227099	Island	C6orf124
cg01196712	17.3448	20.0322	2.68748	0.000161446	chr3	167812510	167812511	North Shore	.
cg27321079	13.4863	16.1717	2.68538	0.000244147	chr7	100034454	100034455	South Shore	.
cg12885832	14.4281	17.1119	2.68382	0.00057028	chr12	111843885	111843886	Island	SH2B3
cg26616347	26.8822	29.5628	2.68056	0.000576966	chr7	128577752	128577753	North Shore	IRF5
cg04305191	74.7857	77.4656	2.67984	0.000826484	chr11	108457706	108457707	Open Sea	.
cg14783954	61.4842	64.1636	2.67938	0.000903446	chr8	142148346	142148347	Open Sea	.
cg06610125	72.5973	75.2721	2.67477	0.000406708	chr11	133823700	133823701	North Shore	.
cg04878315	14.3989	17.072	2.67316	0.000786845	chr7	27204127	27204128	Island	.
cg08109029	27.7758	30.4483	2.67255	0.000759891	chr8	82059769	82059770	Open Sea	.
cg10118545	20.7991	23.4709	2.67177	0.000160783	chr7	4784090	4784091	North Shore	.
cg14047667	16.0648	18.7351	2.67035	0.000102208	chr6	6320889	6320890	Open Sea	F13A1
cg07740711	28.0646	30.7289	2.66435	0.00043378	chr19	51362076	51362077	Open Sea	.
cg13765236	22.0457	24.7072	2.66146	0.000221817	chrX	68743494	68743495	Open Sea	.
cg06895810	22.0998	24.7608	2.66096	0.000425431	chr10	5668687	5668688	Open Sea	.
cg12888712	78.9149	81.5749	2.65998	0.000172738	chr6	147943365	147943366	Open Sea	.
cg14354277	33.6329	36.2895	2.6566	0.000561096	chr11	1580692	1580693	South Shore	.
cg13560693	67.6059	70.261	2.65506	0.000805938	chr12	22253906	22253907	Open Sea	.
cg09816927	59.8037	62.4528	2.64904	0.000911338	chr6	2842608	2842609	South Shore	.
cg27311392	23.6678	26.3132	2.64542	0.000567099	chrX	106959913	106959914	Island	.
cg23706782	22.452	25.0962	2.64424	0.000708061	chr15	71677955	71677956	Open Sea	.
cg00997079	11.3952	14.0377	2.64255	0.000787048	chr2	80529990	80529991	Island	LRRTM1
cg24325991	17.6204	20.2596	2.63916	0.000683504	chr1	184943911	184943912	South Shore	.
cg25898197	30.3264	32.9595	2.63319	0.000328761	chr7	128502460	128502461	North Shore	.
cg16914035	28.1832	30.811	2.62776	0.000669963	chr6	76018489	76018490	Open Sea	FILIP1
cg07126617	18.7569	21.3783	2.62132	0.000633435	chr3	170137683	170137684	Island	.
cg21123573	11.0483	13.6694	2.62106	0.000871499	chr12	120740055	120740056	Open Sea	.
cg16933039	22.5388	25.1587	2.61987	0.000481551	chr19	3708378	3708379	Open Sea	.
cg12748351	31.9957	34.6096	2.61388	0.000775672	chr12	53626669	53626670	South Shore	RARG
cg11764966	16.4466	19.0591	2.61249	0.000885861	chr20	44258197	44258198	Open Sea	WFDC10A
cg18239246	78.6182	81.2294	2.61123	0.000134454	chr19	54000860	54000861	Open Sea	.
cg04764812	21.1767	23.7859	2.60917	0.000767348	chr10	76582315	76582316	North Shelf	.
cg00400494	63.0364	65.644	2.60763	0.000639154	chr3	23636852	23636853	Open Sea	.
cg08269446	84.7476	87.3541	2.60646	0.000604592	chr12	15115942	15115943	Open Sea	.
cg00008254	21.1228	23.7246	2.60184	0.000183252	chr1	12676745	12676746	North Shore	DHRS3
cg07253191	24.4616	27.0595	2.59799	0.000390164	chr11	34936862	34936863	North Shore	.
cg25162625	46.8013	49.3984	2.59712	0.000988786	chr12	54625387	54625388	Open Sea	CBX5
cg14622790	25.7142	28.309	2.59477	0.000794815	chr14	24641433	24641434	Island	REC8
cg00965748	25.1192	27.6971	2.57788	0.000786785	chr20	39319235	39319236	Island	.
cg26162700	14.2	16.7679	2.56787	0.000345683	chr12	128753795	128753796	South Shore	.
cg21396064	25.4343	28.0008	2.56651	0.000833626	chr16	14397766	14397767	South Shore	.
cg07895524	11.4613	14.0276	2.56627	0.000748385	chr1	89458791	89458792	South Shore	.
cg06230664	22.6771	25.2403	2.56324	0.000631667	chr9	68809732	68809733	Island	PGM5P1
cg19411146	16.0616	18.6237	2.56211	0.000932861	chr6	152128471	152128472	North Shore	ESR1
cg16950616	26.3648	28.9258	2.56102	0.000868086	chr17	53045046	53045047	North Shore	.
cg20408505	50.0909	52.6443	2.5534	0.000939662	chr6	29911494	29911495	South Shore	.
cg06686789	40.2759	42.8216	2.54565	0.000477866	chr8	20041853	20041854	Open Sea	.
cg20448562	78.7247	81.2683	2.54358	0.000536066	chr2	216994243	216994244	Open Sea	.
cg13277380	18.814	21.3505	2.53656	0.000283983	chr8	101662021	101662022	Island	.
cg19615406	23.892	26.4191	2.52708	0.000336035	chr10	116164712	116164713	South Shore	.
cg07560447	15.9327	18.4593	2.5266	0.000833922	chr1	226150385	226150386	Open Sea	.
cg18551486	78.2497	80.7744	2.52471	0.000975252	chr1	151941392	151941393	Open Sea	.
cg13601309	78.0476	80.5693	2.52172	0.00071837	chr18	77443784	77443785	South Shelf	.
cg14340463	25.9173	28.434	2.51679	0.000726523	chr19	58665643	58665644	North Shore	.
cg24778896	34.6396	37.1534	2.51376	0.000893139	chr15	65394063	65394064	North Shore	.
cg16362949	52.6986	55.2119	2.51332	0.000979203	chr17	1390671	1390672	Island	.
cg23938283	10.9648	13.4747	2.50985	0.000308736	chr12	21323016	21323017	Open Sea	.
cg00297008	64.6234	67.1324	2.50898	0.000898616	chr16	13529538	13529539	Open Sea	.
cg15617177	75.9039	78.4097	2.50576	0.000966663	chr6	47931737	47931738	Open Sea	.
cg14224606	27.1529	29.6581	2.50521	0.000914691	chr19	1449315	1449316	North Shore	.
cg17100390	77.6038	80.108	2.50415	0.000310853	chr12	103893139	103893140	South Shelf	.
cg26670636	28.7309	31.2349	2.50409	0.000819191	chr7	100063101	100063102	Open Sea	.
cg16298760	21.5451	24.0472	2.50212	0.000747012	chr2	66805513	66805514	South Shore	.
cg05985146	19.865	22.3593	2.49433	0.000757703	chr8	9759720	9759721	North Shore	RP11-403C10.2
cg09637449	85.234	87.7229	2.48892	0.000997181	chr10	73479754	73479755	Open Sea	.
cg00817900	8.53161	11.0202	2.48857	3.49579e-05	chr10	22519527	22519528	South Shore	.
cg06510074	22.1994	24.6872	2.48778	0.000350954	chr7	121957221	121957222	Island	.
cg12726743	17.5164	20.0039	2.48745	0.000555464	chr10	75634848	75634849	South Shore	.
cg26039926	22.0819	24.5675	2.48567	0.000752706	chrX	40945750	40945751	South Shore	.
cg14987903	17.1497	19.6334	2.48376	0.000342455	chr1	218337433	218337434	North Shore	.
cg11795975	13.3278	15.8102	2.48241	0.000658159	chr10	118502947	118502948	South Shore	.
cg25195381	84.4269	86.9084	2.48141	0.000181599	chrX	40069020	40069021	Open Sea	.
cg03350439	18.2671	20.7405	2.47341	0.000283105	chr1	231299033	231299034	Island	TRIM67
cg13298451	89.0049	91.4761	2.47118	0.000250632	chr6	169562427	169562428	Open Sea	.
cg11651938	17.7037	20.172	2.46833	0.000906608	chr9	35605124	35605125	Island	.
cg04319606	18.6691	21.1349	2.46583	0.000177008	chr2	26785290	26785291	Island	.
cg05241586	72.3485	74.814	2.46554	0.000890444	chr19	12846438	12846439	North Shore	.
cg10006408	6.71181	9.17052	2.4587	6.7371e-05	chr14	64109325	64109326	South Shore	.
cg07972606	84.8153	87.2732	2.45787	0.000351546	chr17	18672614	18672615	Open Sea	.
cg14444099	43.0397	45.4959	2.45621	0.000831706	chr19	53099796	53099797	Open Sea	ZNF137P
cg06226534	17.6204	20.0763	2.45587	0.000546782	chr1	156890805	156890806	Island	.
cg16937168	30.5668	33.0193	2.45247	0.000920467	chr2	241936844	241936845	North Shore	.
cg18566672	31.3244	33.7747	2.45029	0.000779334	chr19	39831825	39831826	North Shore	.
cg06732666	25.0187	27.4684	2.4497	0.000490135	chr2	208890496	208890497	South Shore	.
cg13408695	79.6093	82.0583	2.44892	0.000568934	chr15	49917826	49917827	Open Sea	.
cg00758296	10.1032	12.5503	2.44709	3.88204e-05	chr22	45402995	45402996	North Shore	.
cg22805436	24.3105	26.7544	2.44395	0.000859484	chr8	144822012	144822013	Island	.
cg26878154	20.1967	22.639	2.44227	0.000825909	chr1	205424007	205424008	North Shore	.
cg01308258	14.5457	16.9876	2.44194	0.000557062	chr2	124783243	124783244	Island	CNTNAP5
cg24127477	25.0296	27.469	2.43941	0.000765807	chr11	69044776	69044777	Open Sea	.
cg14252502	27.3876	29.8239	2.43627	0.000763615	chr19	8676388	8676389	South Shore	.
cg12352549	70.9917	73.4274	2.43575	0.000706146	chr6	10479102	10479103	Open Sea	.
cg00439658	25.006	27.4376	2.43158	0.000656323	chr17	72848669	72848670	Island	GRIN2C
cg22122410	13.588	16.0169	2.42886	0.000543623	chr3	128212269	128212270	Island	.
cg04926710	80.0773	82.5059	2.42861	0.000398096	chr7	81590419	81590420	Open Sea	.
cg17851924	76.6705	79.0968	2.4263	0.000249164	chr6	35920075	35920076	Open Sea	.
cg04720190	83.6668	86.0838	2.41701	9.11388e-05	chr12	100723264	100723265	Open Sea	.
cg19519393	10.3289	12.7425	2.41367	0.000541051	chr3	119811892	119811893	North Shore	.
cg16814324	22.3376	24.7512	2.41358	0.000950485	chr2	55360897	55360898	Open Sea	.
cg01211283	21.1327	23.5457	2.41309	0.000664121	chr8	22735276	22735277	Open Sea	.
cg16548362	28.565	30.971	2.406	0.000457589	chr15	101389394	101389395	North Shore	.
cg16082125	15.148	17.5511	2.40304	0.000663607	chrX	47092560	47092561	Island	USP11
cg20073808	20.6108	23.0121	2.40125	0.000252353	chr11	122582935	122582936	Open Sea	.
cg25432913	22.4843	24.8852	2.40096	0.000660125	chr14	105768090	105768091	South Shore	BRF1
cg00566642	89.5759	91.976	2.40015	1.63597e-05	chr1	156825288	156825289	North Shelf	.
cg20488281	27.7986	30.1941	2.39557	0.000963038	chr12	119772354	119772355	Island	.
cg00474746	21.4754	23.8699	2.39455	0.000869949	chr11	35684799	35684800	Island	TRIM44
cg20292224	11.6722	14.0631	2.39095	0.000313563	chr9	77111601	77111602	North Shore	.
cg02281300	6.23957	8.62891	2.38934	0.000749269	chrX	150320331	150320332	Open Sea	.
cg23814184	26.9401	29.3255	2.38541	0.000845753	chr7	44079005	44079006	Island	.
cg11131902	19.5193	21.9033	2.384	0.000902991	chr5	175084710	175084711	North Shore	.
cg16002963	14.3742	16.7546	2.38041	0.000129901	chr2	98703324	98703325	North Shore	.
cg20470857	16.5085	18.8835	2.37499	1.73116e-05	chr2	119915783	119915784	Island	C1QL2
cg13311402	18.6452	21.0179	2.37265	0.000975638	chr7	28724993	28724994	Open Sea	.
cg16220770	17.9451	20.3128	2.36767	0.000367672	chr5	171845490	171845491	Open Sea	.
cg01140782	27.4876	29.8551	2.36752	0.000797657	chrX	152864413	152864414	Island	.
cg06746220	20.9281	23.2932	2.36503	0.000971686	chr3	195634940	195634941	North Shore	.
cg15114999	24.5133	26.8777	2.36438	0.000840696	chr3	55524129	55524130	South Shore	.
cg20825588	9.41477	11.7765	2.36169	6.10746e-05	chr1	109969527	109969528	Island	.
cg12832228	17.0986	19.4549	2.35626	0.000589403	chr8	28244096	28244097	Island	.
cg11406662	77.7509	80.1051	2.35424	0.000424251	chr18	38053811	38053812	Open Sea	.
cg00430080	17.7176	20.068	2.35044	0.000505757	chr11	134202533	134202534	South Shore	.
cg22894434	11.366	13.7155	2.34955	0.000244734	chr3	160117085	160117086	Island	IFT80
cg01925695	81.5666	83.9133	2.3467	0.000513512	chr7	87831740	87831741	Open Sea	ADAM22
cg15742858	22.0703	24.4161	2.34586	0.000746571	chr14	91730744	91730745	Island	.
cg07736389	12.6524	14.9978	2.34545	0.00014257	chr1	23751134	23751135	Island	TCEA3
cg01422881	30.5569	32.9015	2.34463	0.000698358	chr1	44873692	44873693	Island	.
cg15124342	11.8311	14.1756	2.34447	0.000697429	chr6	18155283	18155284	North Shore	TPMT
cg21395519	18.0402	20.3796	2.33942	0.000223615	chr3	122746985	122746986	Island	.
cg11286653	14.8392	17.1778	2.33857	3.96192e-05	chr11	67478704	67478705	Island	.
cg10582941	80.9813	83.3182	2.33682	0.000942678	chr12	83595509	83595510	Open Sea	.
cg16709385	20.281	22.6175	2.33652	0.000524727	chr20	61447581	61447582	North Shore	.
cg18515591	20.9856	23.3198	2.33424	0.000850758	chr11	111383288	111383289	Island	.
cg09569097	18.2599	20.594	2.3341	0.000403584	chr7	129419030	129419031	Island	.
cg09420458	11.1901	13.5168	2.32667	0.000880084	chr18	31157645	31157646	Open Sea	.
cg00581063	17.175	19.5002	2.32515	0.000797532	chr1	11863389	11863390	North Shelf	MTHFR
cg04379508	10.8266	13.1472	2.32061	0.000466123	chr7	78400568	78400569	Open Sea	MAGI2
cg18675600	76.7014	79.0212	2.31973	0.000650623	chr8	142432241	142432242	South Shelf	PTP4A3
cg12928759	13.1868	15.5058	2.31895	0.00054904	chr2	74756470	74756471	Island	AUP1
cg08431709	78.7417	81.0597	2.31807	0.000274901	chr10	85602560	85602561	Open Sea	.
cg26596580	80.8176	83.1334	2.31578	0.000101191	chr8	125364351	125364352	Open Sea	.
cg15230661	13.6291	15.9443	2.31515	0.000809759	chr18	44077363	44077364	Open Sea	.
cg04865691	17.9208	20.2351	2.31432	0.000736395	chr13	112723421	112723422	Island	SOX1
cg16225445	77.4023	79.7143	2.31199	0.000482204	chrX	71682712	71682713	Open Sea	.
cg27494254	25.5688	27.878	2.30919	0.000500493	chr17	40566897	40566898	Open Sea	.
cg17998343	28.7337	31.0403	2.3066	0.000928887	chr12	3764828	3764829	Open Sea	.
cg19858749	14.9093	17.208	2.29875	0.000257461	chr12	114882068	114882069	South Shore	.
cg11894698	73.9729	76.268	2.29518	0.000604019	chr2	75538998	75538999	Open Sea	.
cg06680243	21.9794	24.2714	2.29199	0.000581773	chr14	103655242	103655243	Island	RP11-736N17.2
cg05351320	23.9587	26.2507	2.29198	0.00086286	chr5	150827279	150827280	Island	SLC36A1
cg06360298	25.0079	27.2997	2.29178	0.000596549	chr11	66049832	66049833	Island	.
cg13416919	79.7994	82.0904	2.29098	0.000582145	chr2	28668002	28668003	Open Sea	.
cg14923176	82.5193	84.8082	2.2889	0.000592915	chrX	135071071	135071072	South Shelf	.
cg25172279	21.4676	23.7547	2.28713	0.000977117	chr7	96646598	96646599	Island	.
cg02788195	83.4843	85.7655	2.28116	8.70975e-05	chr10	60966072	60966073	Open Sea	.
cg24326398	15.6121	17.8856	2.27354	0.000198741	chr11	118788296	118788297	Open Sea	.
cg12664940	13.424	15.694	2.26996	0.000609336	chr5	140430875	140430876	Open Sea	.
cg00043004	19.3848	21.653	2.2682	0.000915574	chr16	2030892	2030893	South Shore	.
cg14542839	17.3493	19.6143	2.26507	0.000202951	chr11	35547074	35547075	North Shore	PAMR1
cg05833158	17.207	19.4719	2.26487	0.000484534	chr3	9993731	9993732	Island	.
cg03335434	6.46878	8.73294	2.26416	0.000756801	chrX	40974523	40974524	Open Sea	.
cg17147758	19.9868	22.2507	2.26394	0.00010723	chr8	6949321	6949322	North Shore	.
cg26489875	14.1931	16.4551	2.26193	0.000663231	chr11	65268225	65268226	South Shelf	MALAT1
cg13698714	19.0854	21.3472	2.26177	0.0003377	chr1	12676759	12676760	North Shore	DHRS3
cg02456451	20.5315	22.7916	2.2601	0.000686149	chr7	156871073	156871074	Island	.
cg22896991	15.4006	17.6548	2.25425	0.000284151	chr17	47073994	47073995	Island	.
cg11231824	21.5401	23.7927	2.25265	0.000967613	chr17	43508894	43508895	Island	.
cg13396738	17.2079	19.4557	2.24782	0.000726831	chr6	30850718	30850719	North Shore	DDR1
cg01053087	18.6528	20.8993	2.24652	0.000519428	chr8	637909	637910	Island	.
cg04579682	15.5877	17.8328	2.24509	0.000504641	chr11	118230649	118230650	South Shore	.
cg13380103	17.4633	19.7051	2.24181	0.000282233	chr5	178770629	178770630	North Shore	.
cg12749787	16.1426	18.3801	2.23748	0.000553855	chr12	12878379	12878380	Island	.
cg27570253	17.0908	19.3279	2.23701	0.000629762	chr20	62184310	62184311	North Shore	.
cg14195684	11.0175	13.2528	2.23527	0.000729289	chr8	74660125	74660126	South Shore	.
cg02689293	13.0625	15.2961	2.23365	0.000172908	chr7	92464971	92464972	Island	.
cg26923258	24.4678	26.6989	2.23112	0.000806935	chr7	140104222	140104223	Open Sea	SLC37A3
cg03063185	23.228	25.4587	2.23072	0.000856153	chr6	86303159	86303160	Island	.
cg04804168	15.4354	17.6646	2.22924	0.000961038	chr9	140099429	140099430	Island	TMEM203
cg20018561	8.04674	10.2692	2.22243	0.000763698	chr13	52586135	52586136	Island	.
cg14111990	12.2985	14.5207	2.22219	8.07901e-05	chr3	16305780	16305781	North Shore	.
cg06507634	16.7995	19.0187	2.21915	0.000953706	chr16	31439106	31439107	Island	COX6A2
cg21305834	22.8914	25.1028	2.21132	0.000857088	chr6	99291401	99291402	Island	.
cg08164006	15.6585	17.8675	2.20899	0.00030657	chr9	139086145	139086146	Island	.
cg15556748	9.34951	11.5581	2.20864	2.17592e-05	chr1	154946326	154946327	Island	.
cg00041872	12.2007	14.4044	2.2037	0.000914091	chr1	46632690	46632691	Island	.
cg15192446	83.5545	85.7511	2.19659	0.000253704	chr14	51311328	51311329	Open Sea	.
cg20217465	16.2508	18.445	2.19422	0.000162325	chr2	217420142	217420143	Open Sea	.
cg04578774	20.2319	22.4251	2.19322	0.000679909	chr11	44332664	44332665	Island	.
cg06836938	87.4997	89.6929	2.19321	0.000218264	chr19	4429454	4429455	Open Sea	CHAF1A
cg20716727	8.35863	10.551	2.1924	0.000331673	chr21	32553024	32553025	Open Sea	.
cg24759821	17.7379	19.9291	2.19124	0.000429026	chr12	103311462	103311463	South Shore	.
cg19489111	10.9945	13.1815	2.18699	0.000310218	chr4	100485214	100485215	Island	.
cg04892939	9.87794	12.0623	2.1844	0.00080026	chr5	24634165	24634166	Open Sea	.
cg14494421	19.1576	21.3399	2.18231	0.000612292	chr9	139636616	139636617	South Shelf	LCN10
cg04446762	14.105	16.2769	2.17191	6.72116e-05	chr11	65222227	65222228	North Shore	.
cg04817996	18.4867	20.6484	2.16179	0.000414854	chr16	1384626	1384627	Island	.
cg16161409	75.4967	77.6582	2.16152	0.000416047	chr11	49198516	49198517	Open Sea	.
cg21172377	14.122	16.2834	2.16134	0.000236792	chr7	27213893	27213894	Island	HOXA10
cg19100596	24.2618	26.4227	2.16088	0.000943721	chr1	32170361	32170362	South Shore	.
cg07195577	19.7527	21.9121	2.15936	0.000748169	chr17	27052828	27052829	North Shore	.
cg02847804	21.7137	23.8727	2.15903	0.000511158	chr21	39811538	39811539	Open Sea	.
cg19468440	83.4195	85.577	2.15749	0.000495631	chr20	33222571	33222572	Open Sea	.
cg12305238	76.288	78.439	2.15099	0.00092226	chr7	13948997	13948998	Open Sea	.
cg15528109	22.52	24.6696	2.14961	0.000777058	chr17	7530477	7530478	North Shore	SAT2
cg19237753	14.8713	17.0204	2.14909	0.000154183	chr20	1876215	1876216	South Shore	.
cg03078520	19.6019	21.7473	2.14542	0.000505862	chr22	18463400	18463401	Open Sea	.
cg05364038	14.0162	16.1584	2.14219	0.000190795	chr16	5500503	5500504	Open Sea	.
cg04997967	17.7751	19.9116	2.1365	0.000649016	chr10	103603488	103603489	Island	KCNIP2
cg18809289	15.4695	17.6039	2.13436	0.000686423	chr10	45869816	45869817	Island	ALOX5
cg18469231	79.3506	81.4844	2.13382	0.000869495	chr1	151931590	151931591	Open Sea	.
cg00107187	12.814	14.9454	2.13137	0.000101343	chr14	105070998	105070999	Island	RP11-614O9.3
cg25759517	18.6581	20.7884	2.13024	0.000838066	chr17	79895006	79895007	Island	.
cg25413298	81.0138	83.1438	2.13003	0.000256694	chr11	517070	517071	North Shore	.
cg25978214	5.08042	7.20948	2.12906	3.89621e-05	chr12	40013923	40013924	Open Sea	.
cg26818165	14.4495	16.5746	2.12516	0.000474194	chr19	6481857	6481858	Open Sea	.
cg01505870	13.5416	15.6519	2.11027	0.000604428	chr2	85107190	85107191	North Shore	.
cg16872520	13.4702	15.5795	2.10929	0.000225342	chr11	72929124	72929125	Island	.
cg27507919	21.1568	23.2657	2.10889	0.000540172	chr3	147074582	147074583	North Shelf	.
cg20230411	77.6747	79.782	2.10729	0.000656288	chr21	31315999	31316000	South Shelf	.
cg03665259	14.6091	16.714	2.10487	0.000542481	chr6	31021826	31021827	Open Sea	.
cg04239745	12.3244	14.4288	2.10439	0.000230635	chr4	46393299	46393300	South Shore	.
cg24907233	20.7724	22.8732	2.10072	0.000460423	chr22	46545351	46545352	North Shore	.
cg02495519	12.0982	14.1983	2.10012	0.000423845	chr16	20911570	20911571	Island	DCUN1D3
cg25492985	23.1054	25.2044	2.09902	0.000570722	chr22	31555856	31555857	North Shore	.
cg24452591	16.5801	18.6773	2.0972	0.000632989	chr12	47224823	47224824	North Shore	.
cg21074594	7.61485	9.71116	2.09631	0.000671351	chr11	43665775	43665776	Open Sea	.
cg14243778	17.9904	20.0825	2.09211	0.000807048	chr12	41086879	41086880	Island	.
cg22847391	22.8594	24.9478	2.08844	0.000891468	chr5	172710766	172710767	Island	.
cg17001717	82.5815	84.6684	2.08692	0.000402224	chr8	4439501	4439502	Open Sea	.
cg14364094	10.5898	12.6762	2.08646	1.70712e-05	chr11	62439317	62439318	Island	C11orf83
cg18628968	84.7436	86.8288	2.08521	0.000691946	chr12	43719927	43719928	Open Sea	.
cg01544851	19.8118	21.8927	2.08091	0.00089943	chr6	58148554	58148555	Open Sea	.
cg14568286	12.823	14.8993	2.07623	0.00042554	chr6	116600638	116600639	Island	TSPYL1
cg01793042	8.14768	10.2234	2.07574	0.000767019	chr12	116714297	116714298	Open Sea	MED13L
cg04619381	9.73215	11.8073	2.07513	0.000453958	chr7	29603121	29603122	Island	AC007255.8
cg03004598	16.7861	18.8559	2.06978	0.00016766	chr7	29603370	29603371	North Shore	.
cg04088697	16.7325	18.7978	2.06526	6.93521e-05	chr7	96627050	96627051	Open Sea	.
cg11040735	79.9947	82.0589	2.06417	0.000523957	chr14	56845236	56845237	Open Sea	.
cg02524531	12.3445	14.4078	2.06329	0.000228968	chr22	46041485	46041486	Island	.
cg21059475	18.4563	20.5149	2.05863	0.000458797	chr14	100203976	100203977	North Shore	.
cg00233307	18.9071	20.9633	2.0562	0.000687924	chr19	39109076	39109077	North Shore	.
cg04865716	19.5204	21.5707	2.05028	0.000957174	chr19	2290843	2290844	Island	LINGO3
cg02805871	15.7119	17.7616	2.04974	0.000941978	chr17	6939695	6939696	Island	SLC16A13
cg20109400	8.5038	10.5507	2.0469	0.000442818	chr9	114659620	114659621	Island	.
cg15005677	15.1591	17.2059	2.04683	0.000377226	chr11	45918197	45918198	North Shelf	MAPK8IP1
cg02146857	20.4865	22.5293	2.04286	0.000194744	chr19	18901748	18901749	Island	COMP
cg24451363	9.28637	11.3273	2.04097	0.000169412	chr11	27494765	27494766	South Shore	RP11-159H22.2
cg08267002	8.08858	10.1284	2.03981	0.00030284	chr2	74741573	74741574	Island	.
cg00313401	15.5688	17.6062	2.03741	0.000488035	chr15	74219948	74219949	Island	LOXL1
cg19273467	10.6209	12.6572	2.0363	6.41733e-05	chr1	32110819	32110820	Island	.
cg04701118	82.7628	84.7979	2.03508	0.000594973	chr22	26873008	26873009	Open Sea	HPS4
cg16250402	81.8352	83.8698	2.03463	0.000503519	chr1	234796042	234796043	Open Sea	RP4-781K5.4
cg24803391	15.69	17.7216	2.03163	0.000409103	chr7	21209338	21209339	Open Sea	.
cg19930417	14.5656	16.5964	2.03078	0.000201372	chr17	80279562	80279563	Island	SECTM1
cg04254690	13.3089	15.3328	2.02392	0.000106625	chr4	25031951	25031952	North Shore	.
cg14425347	15.2206	17.2425	2.02187	0.000465824	chr6	33395005	33395006	North Shore	.
cg03164379	80.905	82.9259	2.02091	0.000787578	chr17	40483184	40483185	Open Sea	.
cg00030508	13.4248	15.4432	2.01845	0.000764595	chr6	30139542	30139543	North Shore	.
cg11431291	15.0609	17.0778	2.0169	0.000406097	chr1	1341862	1341863	North Shore	MRPL20
cg24158160	17.3667	19.3819	2.01513	0.000603904	chr1	151693222	151693223	North Shore	.
cg09307358	21.1371	23.1512	2.01413	0.000543302	chr9	43134226	43134227	Island	.
cg19032066	17.2123	19.226	2.01369	0.000589984	chr14	37131601	37131602	Island	.
cg01753270	83.5781	85.5894	2.01126	0.000306146	chr2	239240285	239240286	Open Sea	.
cg09342940	15.4177	17.4227	2.00502	0.000684662	chr10	51912805	51912806	Island	.
cg17597639	12.6464	14.6514	2.00496	0.000524123	chr5	1594843	1594844	Island	.
cg00307254	89.2688	91.271	2.00222	0.000570314	chr3	126706825	126706826	North Shore	.
cg26134646	88.9424	90.9446	2.00219	0.000723277	chr10	73569677	73569678	South Shelf	CDH23
cg20792062	16.5104	18.5082	1.99776	0.000309339	chr12	5153288	5153289	Island	KCNA5
cg07215749	9.98588	11.9831	1.99718	4.69916e-05	chr12	93965475	93965476	Island	RP11-887P2.1
cg25040679	13.9847	15.9818	1.99708	0.000337608	chr16	31044362	31044363	Island	STX4
cg17355241	16.9922	18.9886	1.99638	0.000807297	chr19	17445073	17445074	Island	.
cg04592976	10.6166	12.6122	1.99556	5.8403e-05	chr16	89984572	89984573	North Shore	MC1R
cg00542760	89.9665	91.9599	1.99331	1.42514e-06	chr20	61917750	61917751	Island	ARFGAP1
cg19770749	10.9627	12.9555	1.99283	0.000709026	chr11	98886917	98886918	Open Sea	.
cg21170682	76.7965	78.7862	1.98966	0.000817273	chr11	122205382	122205383	Open Sea	.
cg03442858	15.2769	17.2653	1.98843	0.000636873	chr1	14924535	14924536	North Shore	.
cg20279283	16.0726	18.0589	1.98629	0.000882878	chr8	11566863	11566864	Island	.
cg10150615	12.7064	14.6925	1.98611	0.000122276	chr22	24372951	24372952	Island	.
cg10693616	16.8817	18.8636	1.98196	0.000953296	chr17	7982670	7982671	Island	.
cg07524827	11.247	13.2283	1.98133	0.000116595	chr5	175085316	175085317	Island	.
cg03163614	10.8097	12.788	1.97831	0.000182955	chr2	233386855	233386856	Island	.
cg24375007	13.8712	15.8443	1.97317	0.000410808	chr10	43725612	43725613	Island	.
cg23257386	8.75235	10.7227	1.97038	0.000345204	chr3	135912607	135912608	North Shore	.
cg12277278	16.8463	18.8127	1.96639	0.00044224	chr20	61636767	61636768	Island	.
cg00107629	10.9456	12.91	1.9644	0.000577631	chr11	46389307	46389308	Island	DGKZ
cg27542552	19.1948	21.156	1.9612	0.000635948	chr19	11689488	11689489	Island	.
cg04465974	9.21024	11.1709	1.9607	4.8088e-05	chr1	172501480	172501481	North Shore	.
cg08680887	18.4952	20.4557	1.96048	0.000918855	chr18	43998893	43998894	Open Sea	.
cg19980593	13.5367	15.4919	1.95511	0.00048064	chr11	128760909	128760910	Island	.
cg26911140	10.9799	12.9343	1.95435	0.000167205	chr8	146017711	146017712	Island	RPL8
cg11983576	18.2271	20.1814	1.9543	0.000958222	chr15	53090807	53090808	South Shelf	.
cg12136497	79.2124	81.1624	1.94995	0.000635032	chr17	29285415	29285416	Open Sea	ADAP2
cg03059991	13.722	15.6714	1.94933	0.000169875	chr12	54144785	54144786	Island	.
cg11118871	14.822	16.7666	1.94456	0.000600172	chr21	34443461	34443462	Island	OLIG1
cg20306022	86.8927	88.8357	1.94297	0.000982989	chr2	7947960	7947961	Open Sea	.
cg22335692	16.303	18.245	1.94196	0.000462918	chr19	34258947	34258948	North Shelf	.
cg17622922	16.2111	18.1492	1.93807	0.000951592	chr11	119187849	119187850	Island	.
cg21857679	11.8819	13.8169	1.93493	0.000154579	chr22	25817538	25817539	Island	.
cg11084516	84.6187	86.5512	1.93252	0.000361046	chr5	20898958	20898959	Open Sea	.
cg13647660	17.9834	19.9152	1.93181	0.000559767	chr5	153865759	153865760	South Shelf	.
cg09654199	15.1804	17.1113	1.93085	0.000298199	chr17	80549593	80549594	South Shelf	.
cg06676233	11.4331	13.3609	1.92779	0.000860967	chr1	182758699	182758700	Island	NPL
cg06225377	12.6282	14.5557	1.92743	0.000575784	chr5	180077429	180077430	South Shore	.
cg06979118	15.7013	17.6285	1.92718	0.000852312	chr11	70601971	70601972	Open Sea	.
cg07074005	13.2921	15.2176	1.92544	0.000175758	chr19	2289805	2289806	North Shore	LINGO3
cg19463885	10.7581	12.6828	1.92469	0.00019612	chr2	242626846	242626847	South Shore	.
cg04552846	12.9686	14.8908	1.92222	0.000910815	chr10	88127491	88127492	South Shore	.
cg18236545	85.7854	87.705	1.91967	0.000924846	chr12	90501477	90501478	Open Sea	.
cg19034505	15.0155	16.9346	1.91903	0.000502772	chr13	95366050	95366051	Island	SOX21-AS1
cg22042328	8.45109	10.3671	1.91601	0.000652386	chrX	15808073	15808074	North Shore	.
cg02355457	12.7398	14.655	1.91525	0.000884005	chr1	159895100	159895101	Island	.
cg05877694	12.2526	14.1667	1.91404	0.000873348	chr11	128775743	128775744	Open Sea	.
cg05857758	15.8071	17.7196	1.91248	0.000843132	chr22	46263463	46263464	Island	.
cg21633567	14.3709	16.2828	1.91194	0.000714689	chr1	184943891	184943892	South Shore	.
cg21509040	18.5369	20.4478	1.91089	0.000440037	chr20	61814830	61814831	South Shelf	.
cg13446543	10.0349	11.9433	1.90848	0.00028548	chr10	97666922	97666923	North Shore	.
cg19572014	13.1062	15.0138	1.90755	0.000277644	chr2	24232681	24232682	Island	.
cg15204206	13.6868	15.5937	1.9069	0.000459392	chr15	65116713	65116714	South Shore	.
cg20461691	82.2953	84.2015	1.90624	0.000730161	chrX	99898347	99898348	Open Sea	.
cg21531925	16.2537	18.1582	1.90448	0.000724294	chr1	24882402	24882403	Open Sea	.
cg23321994	80.287	82.189	1.902	0.000872594	chr17	71616782	71616783	Open Sea	.
cg17432898	9.58132	11.4807	1.89934	7.85472e-05	chr6	15663501	15663502	South Shore	.
cg00253555	11.06	12.9586	1.89852	0.000461015	chr19	19051622	19051623	Island	.
cg16644338	7.70471	9.60193	1.89722	0.000610304	chr5	178977394	178977395	Island	.
cg20118480	76.16	78.0512	1.89113	0.000724954	chr14	91681651	91681652	Open Sea	.
cg21762463	12.663	14.554	1.89107	0.000348937	chr12	110010943	110010944	North Shore	.
cg03397479	13.1285	15.0179	1.88942	0.000261136	chr12	54694787	54694788	Open Sea	NFE2
cg16591502	12.6489	14.538	1.88911	0.000136682	chr13	76210838	76210839	Island	LMO7
cg18544329	11.3432	13.2311	1.88787	0.000842518	chr7	96654198	96654199	Island	DLX5
cg04837309	83.8046	85.6731	1.86858	0.000202083	chr7	101559576	101559577	Island	.
cg23696800	14.3358	16.1978	1.86201	0.000562426	chr16	1382207	1382208	North Shore	.
cg21514540	11.712	13.5716	1.85961	0.000448516	chr3	134369465	134369466	Island	.
cg07329149	12.2123	14.0711	1.8588	0.00052991	chr2	201936323	201936324	Island	FAM126B
cg14343513	89.2628	91.1211	1.85832	0.000703215	chr17	78753273	78753274	Open Sea	.
cg07968720	11.6053	13.4522	1.84693	0.000148971	chr1	92950836	92950837	Island	.
cg22237735	12.0548	13.901	1.84614	0.000863739	chr2	74730580	74730581	Island	LBX2
cg05447833	16.7181	18.5623	1.84415	0.000481023	chr8	97173722	97173723	Island	.
cg02902366	11.9821	13.8239	1.84178	0.00022795	chr7	18535899	18535900	Open Sea	HDAC9
cg26119620	15.0291	16.8705	1.84131	0.000667869	chr5	168727088	168727089	North Shore	.
cg25539735	12.2007	14.0414	1.84067	0.000649519	chr19	36248907	36248908	North Shore	.
cg16202735	15.1384	16.9761	1.83767	0.000706346	chr17	9479665	9479666	South Shore	.
cg25738313	10.1777	12.013	1.83527	0.000315122	chr13	36871671	36871672	Island	.
cg27409834	15.7519	17.5863	1.83438	0.000663333	chr17	39992697	39992698	South Shore	.
cg04058893	13.0196	14.8501	1.8305	0.000576456	chr1	156720070	156720071	North Shore	.
cg09824782	6.75761	8.58758	1.82997	0.000140677	chr6	28832121	28832122	Island	.
cg11372683	5.37236	7.20209	1.82973	0.00016913	chr5	154237500	154237501	Island	.
cg10981580	14.2451	16.0699	1.82481	0.000827892	chr1	236306767	236306768	South Shore	.
cg11719323	12.2126	14.0363	1.82371	0.000955946	chr14	78227771	78227772	South Shore	.
cg10414975	11.4083	13.2318	1.82353	0.000599548	chr13	112715628	112715629	Island	.
cg25216696	11.8625	13.6851	1.82254	0.00021926	chr8	11565351	11565352	Island	.
cg02644405	16.9282	18.7506	1.82249	0.000950822	chr5	178750205	178750206	Open Sea	.
cg19942459	12.4918	14.3138	1.82202	0.000362257	chr11	70508110	70508111	North Shore	.
cg04105091	13.691	15.5129	1.82186	0.000242139	chr6	32121355	32121356	North Shore	PRRT1
cg12427262	11.9355	13.7529	1.81738	0.000266244	chr12	65218246	65218247	Island	.
cg08388140	88.942	90.7576	1.81558	0.000100272	chr13	28927833	28927834	Open Sea	.
cg03511041	12.9793	14.7934	1.81409	0.000521298	chr20	61808126	61808127	Island	.
cg07384922	13.703	15.5168	1.81385	0.000912431	chr11	114133560	114133561	Open Sea	.
cg23053407	8.90527	10.7183	1.81301	0.000327855	chr1	104068312	104068313	North Shore	RNPC3
cg11997514	9.62164	11.4321	1.81047	0.000561531	chr19	40562314	40562315	South Shore	.
cg10989255	10.8535	12.6633	1.80984	0.000536575	chr10	76970356	76970357	Island	.
cg03823686	10.4257	12.2337	1.80802	0.000399482	chr7	14942543	14942544	Open Sea	DGKB
cg18418651	17.1952	19.0032	1.80798	0.000326097	chr17	39891230	39891231	Island	.
cg03785666	10.7285	12.5305	1.80195	4.49521e-05	chr17	43324416	43324417	North Shore	FMNL1
cg01793988	15.9577	17.7592	1.80153	0.00093508	chr17	52977800	52977801	North Shore	.
cg27601516	15.0863	16.8846	1.79838	0.000736262	chr14	23452417	23452418	South Shore	.
cg05250654	5.15767	6.95528	1.79761	7.30097e-05	chr2	3622760	3622761	Island	AC108488.1
cg01117697	11.3462	13.142	1.79583	0.000395904	chr12	49730211	49730212	Island	C1QL4
cg04530116	8.11395	9.90857	1.79462	0.000215961	chr2	55459572	55459573	Open Sea	RPS27A
cg25142582	10.4906	12.2834	1.79281	0.000116023	chr2	27435069	27435070	Island	SLC5A6
cg00540558	12.4613	14.2535	1.79224	0.000545107	chr19	40930735	40930736	North Shore	.
cg02571725	12.9537	14.744	1.7903	0.000808655	chr16	1832656	1832657	Island	.
cg03680873	76.5352	78.3201	1.7849	0.000504173	chr3	148844300	148844301	North Shelf	.
cg23679769	12.3503	14.1349	1.78469	0.000229576	chr1	156542017	156542018	North Shore	.
cg05110071	9.6938	11.4774	1.78365	0.000225193	chr15	42841310	42841311	South Shore	.
cg07279955	14.4286	16.2116	1.78307	0.000336932	chr6	99275764	99275765	Island	.
cg06612023	9.73525	11.5168	1.78153	0.000494896	chr6	28603407	28603408	South Shore	.
cg19005335	12.0068	13.7862	1.77949	0.000103146	chr12	124942016	124942017	South Shore	.
cg05582577	12.8346	14.6116	1.77694	0.000905279	chr10	77163794	77163795	Island	ZNF503-AS2
cg24037916	10.2243	12.0011	1.77682	5.29241e-05	chr12	118500439	118500440	South Shore	.
cg09587151	4.4624	6.23911	1.77671	0.000415296	chr12	54019946	54019947	Island	.
cg27154163	11.2176	12.9943	1.7767	0.000308123	chr4	55523756	55523757	Island	.
cg06128028	12.4549	14.2309	1.77596	0.000935768	chr7	35293892	35293893	Island	.
cg17810802	7.65506	9.4296	1.77453	0.000139306	chr3	108307946	108307947	North Shore	.
cg06722281	14.3493	16.1238	1.77451	0.000682332	chr10	102856014	102856015	Open Sea	.
cg16911423	12.9606	14.7306	1.76999	0.00026314	chr2	171673866	171673867	Island	GAD1
cg22900229	17.3429	19.1124	1.76951	0.000863627	chr2	25391773	25391774	Island	.
cg12808359	12.5853	14.3544	1.76914	0.000519869	chr17	40937270	40937271	Island	.
cg15990015	8.3956	10.164	1.76837	0.000386745	chr1	44679006	44679007	Island	.
cg22596454	14.7275	16.4926	1.76507	0.000866261	chr6	30685146	30685147	Island	MDC1
cg17823230	89.6181	91.3832	1.76507	0.000852658	chr13	111141841	111141842	Open Sea	COL4A2
cg06229167	13.7415	15.5042	1.76271	0.000793322	chr11	65658969	65658970	Island	CCDC85B
cg12433277	11.2074	12.9681	1.76075	0.00052462	chr7	151106990	151106991	Island	WDR86
cg09786701	13.1995	14.9548	1.75527	0.000479812	chr20	2539517	2539518	Island	.
cg00981795	9.70481	11.4584	1.75363	0.000114923	chr10	50606683	50606684	Island	.
cg16192916	10.0907	11.8416	1.75091	0.00032222	chr2	54197794	54197795	Island	PSME4
cg26221631	10.3543	12.1032	1.7489	4.66784e-05	chr11	129245988	129245989	Island	BARX2
cg26675753	10.4972	12.246	1.74878	0.00010705	chr16	21675326	21675327	Open Sea	.
cg23262134	10.5553	12.3029	1.74754	0.000904271	chr20	18038589	18038590	Island	.
cg09527362	13.9565	15.6942	1.73763	0.000762122	chr6	74162142	74162143	South Shore	.
cg26270746	10.2946	12.028	1.73342	4.90034e-05	chr13	28366498	28366499	North Shore	.
cg14970029	6.3531	8.08592	1.73282	8.20827e-05	chr19	44455277	44455278	North Shore	.
cg22199615	10.2435	11.9755	1.73199	0.0008894	chr2	167233070	167233071	South Shore	.
cg01826233	6.93181	8.66127	1.72946	0.000137157	chr4	174290598	174290599	North Shore	.
cg21048874	7.4355	9.16471	1.72921	0.00034668	chr19	54371775	54371776	North Shore	.
cg02951738	12.5907	14.3172	1.72656	0.000961639	chr1	112533136	112533137	Island	.
cg00094095	84.1926	85.9177	1.72509	0.000832881	chr1	203834696	203834697	South Shelf	.
cg18299578	12.0035	13.7203	1.71677	0.000234379	chr14	29235928	29235929	North Shore	.
cg03478122	14.4273	16.1412	1.71395	0.00024918	chr2	66809241	66809242	Island	.
cg17299902	10.8061	12.5153	1.70918	0.000872758	chr1	151032301	151032302	Island	MLLT11
cg01045423	9.07842	10.7845	1.70612	0.000265023	chr1	92764536	92764537	Island	GLMN
cg12253828	7.08029	8.78501	1.70471	0.000622687	chr6	101329408	101329409	Island	.
cg11104471	86.4012	88.1031	1.70185	0.000737532	chr10	44100925	44100926	North Shore	CAP1P2
cg25023262	15.5992	17.3002	1.70108	0.000539425	chr17	38210900	38210901	Island	.
cg10868715	10.528	12.2265	1.69851	0.000959705	chr5	140420142	140420143	Open Sea	.
cg13735965	6.86701	8.56236	1.69535	0.000519711	chr19	52643487	52643488	South Shore	.
cg15854067	10.5266	12.2169	1.69038	0.000370747	chr3	57199318	57199319	Island	IL17RD
cg16519321	10.1532	11.8435	1.69027	0.000244689	chr11	17741243	17741244	Island	MYOD1
cg07673181	12.2486	13.9319	1.6833	0.000282894	chr20	32251806	32251807	Island	.
cg19954077	84.1161	85.7984	1.68227	0.000445624	chr7	158535823	158535824	Open Sea	.
cg12666334	11.962	13.6346	1.67258	0.00077341	chr1	117209733	117209734	North Shore	.
cg21974996	12.9117	14.5824	1.67074	0.000943639	chr14	78174491	78174492	Island	SLIRP
cg08802375	11.0888	12.7561	1.66727	0.000946014	chr16	2570187	2570188	Island	ATP6V0C
cg25820858	13.982	15.6465	1.66455	0.000977788	chr1	159824917	159824918	Island	.
cg15586478	89.2843	90.9487	1.66435	0.000376983	chr10	77358046	77358047	Open Sea	.
cg12892799	9.12772	10.7904	1.66266	3.40076e-05	chr3	38207121	38207122	Island	OXSR1
cg10239194	12.8646	14.5267	1.66211	0.000786361	chr16	3233298	3233299	Island	.
cg23608997	11.6352	13.296	1.66079	0.000212935	chr19	56152034	56152035	Island	.
cg18027295	11.3374	12.9974	1.65997	0.000621191	chr19	1876334	1876335	Island	.
cg00957516	12.2025	13.8593	1.65687	0.00077667	chr1	159141747	159141748	South Shore	.
cg13393195	9.13275	10.7891	1.65637	0.000164305	chr12	113659153	113659154	Island	TPCN1
cg23653051	11.1074	12.763	1.65556	0.000583899	chr17	2679539	2679540	North Shore	.
cg26358246	9.88208	11.5376	1.65552	0.000871434	chr7	77427873	77427874	Island	TMEM60
cg05919340	83.7892	85.4425	1.65331	0.000769948	chr3	50315384	50315385	South Shore	.
cg17453780	6.2269	7.87973	1.65283	0.000422394	chr12	113013048	113013049	North Shore	RPH3A
cg12747860	11.1484	12.7999	1.65157	0.000546552	chr6	3229027	3229028	Island	.
cg26858605	9.75748	11.4085	1.65105	1.9105e-05	chr17	45771108	45771109	Island	.
cg23547073	10.9367	12.5845	1.64786	0.00039406	chr2	220083306	220083307	Island	ABCB6
cg00234293	11.3163	12.9635	1.64719	0.00042366	chr9	2015104	2015105	Island	.
cg16729714	7.89399	9.53899	1.645	0.000281812	chr7	151723229	151723230	Island	.
cg10288784	3.88225	5.52379	1.64154	1.92219e-05	chr9	133711284	133711285	Island	.
cg20147335	7.56957	9.20907	1.63951	0.000781728	chr22	22020155	22020156	Island	.
cg22723460	51.9785	53.6168	1.63835	0.000943275	chr20	11188606	11188607	Open Sea	.
cg24310695	12.268	13.9059	1.63783	0.000382473	chr16	68771143	68771144	Island	CDH1
cg19008858	12.2447	13.881	1.63635	0.000654304	chr17	72208433	72208434	North Shore	.
cg07951193	12.8782	14.5145	1.63625	0.000520704	chr7	5458896	5458897	Island	.
cg09004999	16.0991	17.7338	1.63467	0.000855764	chr17	46872075	46872076	Open Sea	.
cg15673045	8.23805	9.87195	1.6339	0.000987472	chr10	105472912	105472913	Open Sea	.
cg22272644	15.8526	17.4859	1.63332	0.000275306	chr2	121334640	121334641	Island	.
cg03503634	9.25627	10.884	1.62773	0.000375309	chr11	36531973	36531974	South Shore	.
cg17848828	13.7623	15.3897	1.62732	0.000998652	chr15	83875649	83875650	Island	.
cg21112576	6.51048	8.13662	1.62615	4.70447e-05	chr19	55987809	55987810	Island	ZNF628
cg13784889	10.3935	12.0168	1.62333	0.000711455	chr4	89513377	89513378	Island	.
cg20149741	14.4798	16.1006	1.62075	0.000223557	chr19	10216727	10216728	North Shore	.
cg06688323	12.4861	14.1062	1.62006	0.0003058	chr4	4858340	4858341	North Shore	.
cg16967973	6.34238	7.95899	1.61661	3.46826e-05	chr6	26204546	26204547	North Shore	.
cg05936441	12.802	14.4115	1.60947	0.00073683	chr20	37356844	37356845	Island	SLC32A1
cg21614735	10.9492	12.5509	1.60171	0.000441703	chr8	114450347	114450348	Open Sea	.
cg15120237	13.0797	14.6785	1.59882	0.000932805	chr17	7747620	7747621	Island	.
cg11254361	13.0656	14.6634	1.59783	0.000462415	chr8	95651609	95651610	Island	.
cg26525198	89.4662	91.0629	1.59665	0.000227203	chr5	66675169	66675170	Open Sea	.
cg03113502	7.76178	9.35757	1.59579	0.000460428	chr6	125282870	125282871	North Shore	.
cg12085660	11.0567	12.6503	1.59356	0.000589557	chr19	44124104	44124105	Island	.
cg00400334	7.89288	9.48354	1.59067	0.000564295	chr2	85981962	85981963	Island	ATOH8
cg05379954	11.2419	12.8322	1.59027	0.000216728	chr12	110433562	110433563	North Shore	.
cg07693037	11.6887	13.2758	1.58714	0.000342672	chr3	128216748	128216749	Island	.
cg11390388	11.2636	12.8505	1.58691	0.000908099	chr19	49929717	49929718	North Shore	.
cg07627706	11.761	13.3476	1.58662	0.000196246	chr3	159944224	159944225	Island	C3orf80
cg13538063	10.6751	12.2609	1.58583	0.000457686	chr22	37816046	37816047	Island	.
cg26942234	10.6031	12.1868	1.58371	0.000690829	chr11	10879763	10879764	Island	ZBED5
cg03671597	13.8119	15.3954	1.5835	0.000407689	chr17	27333463	27333464	South Shore	.
cg18969256	9.70668	11.2856	1.57889	0.000918166	chr20	1875821	1875822	South Shore	.
cg04546950	8.17079	9.74946	1.57868	0.00090555	chr6	26332204	26332205	Open Sea	.
cg04071446	9.99262	11.5702	1.57761	0.000585614	chr10	115933849	115933850	Island	C10orf118
cg12425673	8.52105	10.0974	1.57639	0.000837764	chr12	862975	862976	Island	WNK1
cg14410042	88.912	90.4879	1.57594	0.000867157	chr9	71654823	71654824	South Shelf	.
cg07587433	11.9982	13.5729	1.57462	0.000888304	chr17	16284459	16284460	Island	UBB
cg12370791	10.5322	12.1039	1.57163	0.000444967	chr17	46703650	46703651	Island	HOXB9
cg13988667	18.6704	20.2419	1.57147	0.000685137	chrX	148586944	148586945	Island	.
cg15042385	11.0518	12.6226	1.5708	0.000843925	chr7	43966260	43966261	Island	.
cg26870584	5.85908	7.42851	1.56944	0.000803404	chr6	75914046	75914047	North Shore	.
cg00644318	88.4086	89.9767	1.56806	0.000977135	chr4	64215293	64215294	Island	.
cg03349184	10.4295	11.9841	1.55467	0.000332894	chr6	28740982	28740983	Open Sea	.
cg05508585	9.82624	11.3799	1.55362	0.000380458	chr10	118900001	118900002	Island	.
cg16172520	9.74678	11.2993	1.55256	0.000326697	chr16	20912000	20912001	Island	.
cg24632644	11.1095	12.6614	1.55194	0.000464419	chr11	119186618	119186619	North Shore	.
cg01965751	10.1739	11.7231	1.54917	9.40658e-05	chr17	38218791	38218792	North Shore	.
cg02146032	9.6948	11.243	1.54823	6.96423e-05	chr8	11559156	11559157	North Shore	.
cg19642799	88.5581	90.1048	1.54666	0.000950657	chr4	40687386	40687387	Open Sea	.
cg08104527	13.0704	14.6153	1.54495	0.00095579	chr18	13217953	13217954	Island	.
cg10394060	7.20465	8.74929	1.54464	0.000997804	chr14	38063480	38063481	South Shore	FOXA1
cg15095658	12.0115	13.5538	1.54225	0.000821792	chr20	62025867	62025868	North Shore	.
cg06904403	9.12544	10.6635	1.53809	0.000615743	chr15	45421578	45421579	Island	DUOXA1
cg21276549	9.58501	11.122	1.537	1.54529e-05	chr13	102568345	102568346	North Shore	.
cg18571419	7.78122	9.31757	1.53635	0.000872569	chr4	187026278	187026279	Island	FAM149A
cg24715473	12.9192	14.4554	1.53622	0.000513025	chr16	50059017	50059018	Island	.
cg02310182	13.3449	14.8794	1.53455	0.000529278	chr5	169931389	169931390	Island	KCNIP1
cg01086978	10.3314	11.8656	1.53425	0.00064116	chr8	68255088	68255089	North Shore	.
cg01439601	7.63649	9.1681	1.53161	0.000732458	chr7	72298970	72298971	Island	.
cg26801843	8.26065	9.79042	1.52978	0.000146855	chr11	34073061	34073062	Island	.
cg11192270	9.55056	11.079	1.52845	0.000964181	chr1	17338644	17338645	South Shore	.
cg15287052	9.98963	11.5172	1.52754	0.000541034	chr9	132648283	132648284	Island	.
cg08888610	13.5988	15.126	1.52725	0.000936688	chr14	104181384	104181385	Island	.
cg12502403	8.54451	10.0705	1.526	9.42785e-05	chr11	63607025	63607026	Island	MARK2
cg00604851	9.09636	10.6214	1.52502	0.000747983	chr17	61905396	61905397	South Shore	.
cg25377985	7.07758	8.59696	1.51939	0.000236674	chr4	147867360	147867361	South Shore	.
cg19480699	12.0493	13.5684	1.51913	0.000950683	chr11	805666	805667	South Shore	.
cg23199053	10.2284	11.7441	1.51568	0.000556272	chr4	174256114	174256115	Island	HMGB2
cg02519806	6.77304	8.28808	1.51504	0.000107991	chr4	119810036	119810037	Open Sea	SYNPO2
cg06085544	9.2913	10.8025	1.51122	0.000207797	chr2	234763390	234763391	Island	.
cg10110099	9.75932	11.2693	1.50999	0.000584422	chr14	23563877	23563878	North Shore	.
cg06179645	11.5978	13.1039	1.50615	0.000863561	chr1	151119372	151119373	Island	.
cg20652889	8.70325	10.2091	1.50583	7.76024e-05	chr22	39151458	39151459	Island	SUN2
cg02732202	11.6525	13.1562	1.50374	0.000475699	chr6	100051635	100051636	Island	.
cg04883139	4.25538	5.75745	1.50207	0.000683653	chr3	136580967	136580968	Island	.
cg15436551	8.46053	9.9622	1.50167	0.00058566	chr11	126873580	126873581	Island	KIRREL3-AS3
cg07211377	11.9047	13.4056	1.50091	0.000732168	chr9	34377402	34377403	Island	.
cg23744433	15.9523	17.4486	1.49625	0.000908872	chr1	67390759	67390760	Island	MIER1
cg18240331	4.30814	5.80384	1.49569	0.000987705	chr6	10419927	10419928	Island	.
cg25057730	11.2673	12.7623	1.49498	0.000490601	chr6	56629091	56629092	Open Sea	.
cg06699184	11.5584	13.0506	1.49227	0.000539768	chr3	194033393	194033394	Island	.
cg17675882	12.7761	14.2667	1.49059	0.000743811	chr20	35374068	35374069	North Shore	.
cg05474822	7.4269	8.91712	1.49021	9.88097e-05	chr14	23235931	23235932	Island	OXA1L
cg05265538	8.53061	10.0205	1.48987	0.000190178	chr18	48405966	48405967	Island	.
cg05248581	11.6454	13.135	1.48961	0.000803529	chr19	49925731	49925732	Island	PTH2
cg22566565	9.85087	11.3402	1.4893	0.000694337	chr10	131909018	131909019	Island	RP11-500G10.1
cg05589845	12.2636	13.7499	1.48634	0.000712772	chr7	27282444	27282445	Island	RP1-170O19.16
cg26273724	5.69742	7.18348	1.48606	0.000127005	chr10	35484768	35484769	Open Sea	.
cg23144400	8.82408	10.3083	1.48424	0.000714844	chr12	122710972	122710973	Island	DIABLO
cg11951808	90.9021	92.3857	1.48361	0.000444854	chr1	179995775	179995776	Open Sea	.
cg18330611	9.046	10.5282	1.48224	0.000351187	chr2	232790231	232790232	Island	NPPC
cg18765678	9.60589	11.0869	1.48096	0.000805115	chr1	217804338	217804339	Island	GPATCH2
cg18724257	7.80552	9.28439	1.47887	0.000223173	chr3	53164314	53164315	Island	.
cg07442639	15.7838	17.2621	1.47828	0.000665532	chr11	3014225	3014226	South Shore	.
cg25419811	7.67728	9.15532	1.47804	0.000924379	chr11	122451407	122451408	Open Sea	.
cg08319238	12.9618	14.4369	1.47503	0.000715044	chr19	45312525	45312526	South Shore	.
cg05383670	8.43151	9.90546	1.47394	0.00069208	chr11	64879206	64879207	Island	C11orf2
cg09275862	8.71045	10.181	1.4705	0.000733665	chr1	222763504	222763505	South Shore	RP11-378J18.3
cg27189341	10.2114	11.6807	1.46939	7.11209e-05	chr16	80966703	80966704	South Shore	.
cg01161296	7.90866	9.37707	1.46841	0.000628195	chr19	45312184	45312185	Island	.
cg01088528	5.0859	6.55357	1.46767	0.000284204	chr2	201753695	201753696	Open Sea	PPIL3
cg01380319	10.1456	11.6133	1.46762	0.00075427	chr15	70392993	70392994	Island	.
cg12770149	9.60529	11.0717	1.46638	0.000476874	chr1	223537199	223537200	Island	SUSD4
cg01869067	10.3687	11.8346	1.46593	0.000954834	chr22	46374411	46374412	Island	.
cg21774377	10.3476	11.8119	1.46425	0.000992159	chr6	34760070	34760071	Island	UHRF1BP1
cg15549931	7.80696	9.26879	1.46183	0.000344346	chr6	30710788	30710789	Island	.
cg16932620	10.428	11.8894	1.46142	0.000200994	chr12	54982741	54982742	South Shore	.
cg01886514	14.7463	16.2063	1.45997	0.000616323	chr2	105478395	105478396	North Shore	.
cg24141690	10.3982	11.8565	1.4584	0.000288523	chr10	124892909	124892910	Island	.
cg17653824	10.2956	11.7492	1.45363	0.000611832	chr12	5153054	5153055	Island	.
cg15745106	7.53974	8.99178	1.45204	4.79353e-05	chr11	34938507	34938508	South Shore	.
cg14310162	8.78006	10.2317	1.45161	0.000296122	chr22	32146344	32146345	South Shore	.
cg16941302	8.95535	10.4047	1.44937	0.000245071	chr18	55108947	55108948	South Shore	.
cg11610702	10.9237	12.3675	1.44389	0.000792816	chr7	39773227	39773228	Island	.
cg20301648	5.89831	7.33978	1.44146	0.000126347	chr10	43902586	43902587	Island	.
cg09143991	10.2244	11.6654	1.44091	0.000636169	chr17	19266474	19266475	South Shore	.
cg26135012	11.6066	13.0432	1.4366	0.000187978	chr11	110583599	110583600	Island	.
cg01290934	12.6814	14.1153	1.43387	0.000459769	chr6	31409673	31409674	Open Sea	XXbac-BPG181B23.4
cg15688551	10.1923	11.6239	1.4316	0.000520829	chr19	34175132	34175133	North Shore	.
cg15230030	91.8067	93.2379	1.43115	0.00097732	chr4	3365414	3365415	Island	.
cg16396527	4.80414	6.23377	1.42964	0.000884055	chr1	33115894	33115895	North Shore	.
cg26788993	10.5673	11.9968	1.42956	0.000604121	chr3	159706828	159706829	Island	IL12A
cg16394215	15.3236	16.7503	1.42678	0.000667686	chr15	74220498	74220499	South Shore	.
cg21661347	10.793	12.2193	1.42624	0.000251441	chr19	8674237	8674238	North Shore	.
cg20932534	9.25174	10.6764	1.42469	0.00025455	chr14	103058453	103058454	Island	.
cg00720855	8.34161	9.76258	1.42098	0.000528691	chr7	66460597	66460598	Island	SBDS
cg03658282	7.81353	9.23319	1.41966	0.00076785	chr6	31588850	31588851	Island	.
cg10422256	5.93691	7.35639	1.41948	0.000746668	chr9	15135282	15135283	Open Sea	.
cg08796741	10.7	12.1164	1.4164	0.000180461	chr22	46663681	46663682	Island	.
cg23587050	11.3229	12.7387	1.41572	0.000213909	chr11	110301128	110301129	Island	.
cg10581241	12.0525	13.4663	1.41381	0.000574301	chr11	46403617	46403618	Island	MDK
cg25322211	7.13797	8.55125	1.41328	0.000881076	chr17	73892982	73892983	Island	TRIM65
cg19285383	7.04346	8.45525	1.41179	0.000332467	chr18	5295803	5295804	Island	.
cg17445913	10.1047	11.5164	1.41172	0.000593429	chr20	48100412	48100413	North Shore	.
cg14848594	11.8488	13.2567	1.4079	0.000432961	chr1	220101371	220101372	Island	SLC30A10
cg23619332	8.66693	10.0726	1.40566	0.000795557	chr11	27722060	27722061	Island	.
cg03251079	12.414	13.818	1.40401	0.000385906	chr12	66218285	66218286	Island	HMGA2
cg08771429	7.14013	8.54377	1.40365	0.000179633	chr7	91876374	91876375	South Shore	.
cg18416881	12.1826	13.5827	1.40007	0.000950769	chr7	134143823	134143824	Island	AKR1B1
cg02308112	10.7415	12.1415	1.39998	0.00024592	chr1	228271294	228271295	Island	.
cg01956158	9.61563	11.0092	1.3936	0.00091589	chr8	132916947	132916948	Island	.
cg00840926	10.4695	11.8631	1.39356	0.000250488	chr19	58919549	58919550	Island	.
cg08188400	9.37008	10.7635	1.39338	0.000900615	chr19	7969347	7969348	Island	MAP2K7
cg18514344	7.00847	8.39892	1.39045	0.00093566	chr10	95242156	95242157	Open Sea	.
cg09877136	10.3567	11.7458	1.38914	0.000350882	chr14	54955533	54955534	Island	GMFB
cg25382504	6.35037	7.73604	1.38567	0.00045832	chr2	28615763	28615764	Island	FOSL2
cg11478178	11.8848	13.2704	1.38567	0.000311728	chr11	66045167	66045168	North Shore	.
cg00854637	9.27044	10.6543	1.38386	0.000250177	chr16	67840857	67840858	Island	TSNAXIP1
cg24139667	4.43821	5.8194	1.38118	0.000159714	chr3	97483335	97483336	Island	.
cg05323904	9.9156	11.2966	1.38104	0.000733905	chr16	691677	691678	Island	AL022341.1
cg23309360	7.3418	8.72054	1.37873	0.000988008	chr19	47141856	47141857	North Shore	.
cg05634907	8.66407	10.0401	1.37607	0.000635506	chr3	183966906	183966907	North Shore	ALG3
cg08873255	9.8777	11.2531	1.37537	0.000376731	chr17	42219253	42219254	Island	.
cg04215668	11.1211	12.4911	1.37005	0.000663182	chr11	61129462	61129463	Island	CYBASC3
cg11038280	10.6489	12.0182	1.3693	0.000444309	chr7	92466132	92466133	Island	.
cg24177697	10.1193	11.4871	1.36782	0.000898064	chr4	86396157	86396158	Open Sea	.
cg20223364	7.81058	9.17835	1.36777	0.000394865	chr8	42753487	42753488	South Shore	.
cg25723986	9.56796	10.9255	1.35751	0.000280185	chr12	7283120	7283121	Open Sea	CLSTN3
cg13274713	10.7519	12.1083	1.35645	0.000667313	chr17	59477286	59477287	Island	TBX2
cg00874055	12.2735	13.6281	1.35457	0.000791462	chr1	236306673	236306674	Island	.
cg16657448	8.66335	10.0135	1.35016	0.000280665	chr1	47902371	47902372	North Shore	FOXD2
cg01789471	87.7029	89.0528	1.34995	0.00084941	chr14	91876542	91876543	Open Sea	.
cg24871691	8.76324	10.1118	1.34858	0.000911964	chr12	3601494	3601495	Island	.
cg13452070	4.9231	6.2713	1.3482	0.000147922	chr13	38923574	38923575	North Shore	.
cg01040062	7.66641	9.01397	1.34756	0.000292052	chr17	4046467	4046468	Island	CYB5D2
cg04725464	9.78732	11.1326	1.34528	0.000376828	chr11	60691766	60691767	North Shore	.
cg21093368	8.85663	10.2015	1.34487	0.000896819	chr17	8055834	8055835	Island	.
cg09268780	7.75386	9.09861	1.34475	0.000221364	chr9	71319670	71319671	North Shore	.
cg13564456	10.2986	11.6405	1.3419	0.00011677	chr1	28157761	28157762	Island	PPP1R8
cg03607638	7.68574	9.0269	1.34116	8.92222e-05	chr3	193788482	193788483	Island	.
cg00771574	7.21711	8.55618	1.33906	0.000117857	chr15	72978384	72978385	Island	HIGD2B
cg03402775	8.38877	9.72685	1.33808	0.000109121	chr3	108308147	108308148	North Shore	KIAA1524
cg27175098	7.99998	9.33711	1.33713	0.000738441	chr6	147525829	147525830	Island	.
cg06598631	10.6064	11.9433	1.33686	0.000473076	chr6	88300029	88300030	South Shore	.
cg25460262	9.60822	10.9442	1.33597	0.000875278	chr19	18499688	18499689	Island	GDF15
cg13139703	4.93235	6.26487	1.33252	9.24168e-05	chr3	183100388	183100389	Open Sea	.
cg13984515	5.77148	7.10397	1.33249	0.000225637	chr1	86046961	86046962	Island	CYR61
cg05592406	7.46108	8.79283	1.33174	0.000194762	chr12	118542027	118542028	Island	.
cg21168783	8.05299	9.38159	1.3286	0.000254467	chr18	9913757	9913758	Island	.
cg16803270	7.22917	8.55757	1.3284	0.000995914	chr8	120651479	120651480	Open Sea	.
cg20559407	8.45896	9.78616	1.3272	0.000562793	chr2	128785870	128785871	Island	.
cg16944159	11.1251	12.4445	1.31947	0.000231256	chr2	62132759	62132760	Open Sea	.
cg22457238	7.66389	8.98216	1.31826	0.000805654	chr19	58570995	58570996	Island	.
cg14309262	6.93918	8.25486	1.31568	0.000142874	chr16	2245992	2245993	Island	.
cg20061689	3.48775	4.80189	1.31414	0.000133853	chr4	107237991	107237992	Open Sea	.
cg11821579	10.0292	11.3431	1.31398	0.000651442	chr12	113909234	113909235	Island	LHX5
cg04727199	6.57935	7.89293	1.31358	0.000420643	chr1	11865051	11865052	North Shore	.
cg10458876	9.30474	10.6175	1.31271	0.000164811	chr16	67927632	67927633	Island	.
cg12546066	7.53131	8.84273	1.31142	9.97449e-05	chr19	35224950	35224951	Island	.
cg17762168	11.2281	12.5364	1.30835	0.000937664	chr6	30585409	30585410	Island	.
cg26899925	5.88252	7.18933	1.30681	0.000447785	chr18	53254725	53254726	North Shelf	.
cg24868248	8.40667	9.71228	1.30561	0.000833036	chr17	56085130	56085131	Island	.
cg16242888	9.51567	10.8207	1.30503	0.000452821	chr9	34179479	34179480	Island	.
cg10858225	8.57107	9.87468	1.30361	0.000887841	chr5	141303120	141303121	Island	.
cg17882539	9.30147	10.6027	1.3012	0.000887309	chr4	4544320	4544321	South Shore	RP11-323F5.2
cg13634925	6.10645	7.40457	1.29812	0.000743557	chr12	40013512	40013513	Open Sea	ABCD2
cg02507578	5.48888	6.7851	1.29621	9.7677e-05	chr2	178130284	178130285	South Shore	.
cg23702998	6.56447	7.85975	1.29528	0.000703812	chr19	8477949	8477950	North Shore	.
cg00761787	9.40431	10.6979	1.29357	0.00020303	chr1	206223701	206223702	Island	.
cg26512142	10.2657	11.5588	1.29315	0.000942384	chr11	2554198	2554199	Island	.
cg17588805	8.12337	9.4155	1.29213	0.00027963	chr16	4526220	4526221	South Shore	.
cg26932154	8.06851	9.3599	1.29139	0.0004968	chr5	145717145	145717146	North Shore	.
cg12393716	9.26164	10.553	1.29132	0.000554285	chr11	62495049	62495050	Island	.
cg18345226	9.80438	11.0923	1.28788	0.000629406	chr10	131909183	131909184	Island	.
cg21619351	6.69639	7.98264	1.28625	0.000269516	chr19	50145079	50145080	Island	.
cg15910685	10.8994	12.1841	1.28468	0.000602757	chr13	79980098	79980099	Island	RBM26
cg01553632	8.14067	9.42332	1.28265	0.000961734	chr3	32509364	32509365	Island	.
cg05533115	9.60121	10.8829	1.28172	0.000816995	chr20	35807416	35807417	Island	.
cg11827182	9.5213	10.8028	1.28153	0.00048313	chr1	45309155	45309156	Island	.
cg26119090	6.51624	7.79701	1.28077	7.38722e-05	chr2	26468346	26468347	Island	.
cg00472292	6.62794	7.90511	1.27718	0.000582386	chr4	184580884	184580885	South Shore	.
cg18396157	9.39051	10.6675	1.27694	0.000222208	chr20	18118240	18118241	Island	.
cg25918716	10.6519	11.9246	1.27262	0.000744012	chr1	45672438	45672439	South Shore	.
cg20395153	9.42057	10.6924	1.27183	0.000731625	chr10	28031385	28031386	Island	.
cg05801021	7.91912	9.19023	1.27111	0.000148568	chr10	50604258	50604259	Island	.
cg14935378	6.09675	7.36563	1.26888	8.04145e-05	chr7	86849013	86849014	Island	C7orf23
cg14670303	9.45912	10.7264	1.26732	0.000808369	chr6	169654035	169654036	Open Sea	.
cg16028793	6.38037	7.64503	1.26466	0.00033215	chr1	212004275	212004276	Island	.
cg18897041	6.49733	7.76178	1.26445	4.69794e-05	chr8	124554203	124554204	South Shore	.
cg14953032	88.9418	90.2037	1.26186	0.000438085	chr2	107161118	107161119	Open Sea	.
cg21664210	90.9637	92.2226	1.2589	0.000966214	chr11	43458315	43458316	Open Sea	.
cg25134898	7.68634	8.9448	1.25846	0.000805237	chr12	54121422	54121423	Open Sea	CALCOCO1
cg20451802	5.33303	6.58946	1.25643	0.000573414	chr7	132937811	132937812	Open Sea	.
cg15864438	10.5239	11.7753	1.25142	0.000268827	chr1	11791820	11791821	Open Sea	.
cg22444105	8.94758	10.1986	1.25099	0.00080218	chr19	58095206	58095207	Island	.
cg10207428	10.8893	12.1388	1.24954	0.000783207	chr6	114663972	114663973	Island	HS3ST5
cg22194356	8.16898	9.41706	1.24808	0.000880495	chr14	77227740	77227741	Island	.
cg27440283	9.78156	11.0277	1.24616	0.00088074	chr1	1242757	1242758	Island	ACAP3
cg02845591	8.66092	9.90685	1.24593	0.000546687	chr2	74730523	74730524	Island	LBX2
cg19344013	8.95116	10.1963	1.24514	0.000933061	chr18	47721741	47721742	Island	.
cg14637002	10.2261	11.4705	1.24441	0.0003281	chr8	99953022	99953023	Island	.
cg25738182	5.75355	6.99292	1.23937	0.000263616	chr8	27950613	27950614	Island	ELP3
cg08584627	10.0877	11.323	1.23529	0.000726522	chr2	98703355	98703356	Island	.
cg00502533	7.50398	8.7385	1.23453	0.000483075	chr1	113498761	113498762	Island	SLC16A1
cg17864167	7.7436	8.97749	1.23389	0.000497628	chr3	127309709	127309710	Island	.
cg11342046	9.85699	11.0906	1.23361	0.00033565	chr2	242641489	242641490	Island	ING5
cg05296024	89.6636	90.896	1.23239	0.000967635	chr16	78495308	78495309	Open Sea	.
cg22466771	9.96771	11.1952	1.2275	0.000942129	chr7	86849039	86849040	Island	C7orf23
cg16786028	8.13597	9.36333	1.22736	0.000790955	chr8	116681258	116681259	North Shore	.
cg04855869	7.92465	9.14907	1.22442	0.000806626	chr1	212208838	212208839	Island	INTS7
cg08830355	7.97769	9.2015	1.2238	0.000258948	chr16	85722664	85722665	Island	.
cg03669663	10.0025	11.2251	1.22252	0.000994132	chr13	27844659	27844660	Island	RASL11A
cg27605300	10.2949	11.5168	1.22188	0.000768947	chr17	79360456	79360457	Island	.
cg27441858	5.57328	6.7951	1.22182	0.000516894	chr11	102962919	102962920	Island	DCUN1D5
cg08813207	9.35768	10.5793	1.22166	0.000904592	chr16	2198777	2198778	Island	RAB26
cg17241016	9.50968	10.7287	1.21903	0.000769011	chr12	47473761	47473762	Island	.
cg22049404	6.66672	7.88312	1.2164	4.28265e-05	chr19	6372783	6372784	Island	ALKBH7
cg13843603	8.35487	9.5686	1.21373	0.000177249	chr17	30771994	30771995	Island	AC005899.1
cg01538778	5.01145	6.22456	1.21311	0.00061301	chr1	93646459	93646460	Island	.
cg26408235	8.37234	9.58329	1.21095	0.000534143	chr4	90228967	90228968	Island	GPRIN3
cg22659014	10.1979	11.4083	1.21049	0.000443075	chr13	30169727	30169728	Island	.
cg12203764	91.2031	92.4134	1.21028	0.000986737	chr19	2839566	2839567	North Shore	.
cg23811096	5.48393	6.69376	1.20983	0.000445609	chr1	33502772	33502773	South Shore	.
cg13066502	6.94624	8.15257	1.20633	0.000708866	chr20	3827040	3827041	North Shore	.
cg22430734	9.07533	10.2801	1.20479	0.000757766	chr17	35849794	35849795	Island	.
cg00302195	7.98979	9.19408	1.20429	0.000190166	chr9	130564776	130564777	North Shore	.
cg20315643	6.73814	7.94177	1.20363	0.000426992	chr16	84220562	84220563	Island	TAF1C
cg08868211	8.2973	9.49752	1.20022	0.000221182	chr7	5821462	5821463	South Shore	.
cg11301598	7.26042	8.45441	1.19399	0.000222919	chr12	121476792	121476793	Open Sea	OASL
cg00425708	7.60167	8.79553	1.19387	0.00059052	chr12	66217779	66217780	Island	.
cg00425792	10.5091	11.7018	1.19273	0.000755629	chr17	33905503	33905504	Island	PEX12
cg19431241	10.0239	11.2164	1.19244	0.00086059	chr20	43374350	43374351	Island	.
cg20422505	8.04905	9.23478	1.18573	0.000968378	chr12	45270702	45270703	Island	NELL2
cg08892067	6.36539	7.5495	1.18411	0.000307393	chr17	1420549	1420550	South Shore	.
cg16723445	3.96879	5.15288	1.18409	2.39112e-05	chr18	3451456	3451457	Island	.
cg15088679	9.80886	10.9913	1.18248	0.000654646	chr1	182573748	182573749	Island	.
cg06179159	6.66199	7.8404	1.1784	0.000875399	chr8	144373936	144373937	South Shore	ZNF696
cg04920270	8.00613	9.17893	1.1728	0.000370541	chr11	112832249	112832250	North Shore	NCAM1
cg24965984	8.31234	9.47999	1.16766	0.000526126	chr10	113943723	113943724	South Shore	.
cg21311175	7.39929	8.56593	1.16664	0.000802571	chr22	19418307	19418308	North Shore	.
cg14487680	4.56128	5.72656	1.16528	6.52027e-05	chr2	3381855	3381856	Island	.
cg18039855	8.5876	9.75278	1.16518	0.000880609	chr11	57434952	57434953	North Shore	.
cg12873941	5.67964	6.8416	1.16196	0.000216355	chr14	93651794	93651795	South Shore	C14orf109
cg19373478	7.42393	8.58213	1.15821	0.00025944	chr8	117886682	117886683	Island	RAD21
cg04490714	8.95599	10.1119	1.15589	0.000469888	chr16	55690564	55690565	Island	SLC6A2
cg23102962	6.41684	7.572	1.15516	0.000581289	chr12	110011481	110011482	Island	MMAB
cg03149049	4.30067	5.45377	1.1531	0.000394936	chrX	47053031	47053032	North Shore	.
cg10765495	9.95749	11.1101	1.15259	0.00063329	chr14	24836491	24836492	South Shore	NFATC4
cg02239125	8.39083	9.54067	1.14984	0.000246766	chr14	99946403	99946404	Island	.
cg22437161	8.24633	9.3951	1.14877	0.000747475	chr7	155605081	155605082	Island	.
cg21559155	6.01985	7.16627	1.14642	0.000601412	chr2	208576199	208576200	Island	.
cg13588572	8.36841	9.51271	1.14429	0.000553488	chr11	65769523	65769524	Island	EIF1AD
cg18454903	8.64679	9.78773	1.14094	0.000967859	chr22	36924936	36924937	Island	EIF3D
cg23520245	7.92592	9.06479	1.13888	9.60015e-05	chr20	33460568	33460569	Island	GGT7
cg09899185	9.8327	10.9714	1.13867	0.00088994	chr5	50695720	50695721	South Shore	.
cg07231649	5.97134	7.10739	1.13605	0.000550508	chr1	150039364	150039365	Island	.
cg02475834	6.59763	7.7324	1.13477	0.00062962	chr10	13628849	13628850	Island	.
cg02009141	5.14737	6.2781	1.13073	8.37346e-05	chr1	202311311	202311312	Island	.
cg00456637	11.0668	12.1964	1.12959	0.000976982	chr14	37050455	37050456	Island	NKX2-8
cg26478303	6.82166	7.94986	1.1282	0.000521629	chr15	29562285	29562286	South Shore	.
cg08868596	7.44451	8.57027	1.12576	0.000543031	chr4	85419734	85419735	Island	.
cg10214171	7.21353	8.33874	1.1252	0.000520303	chr16	27215034	27215035	Island	.
cg09157427	7.33975	8.46405	1.12429	0.000867445	chr12	54145431	54145432	Island	.
cg03036514	7.75757	8.88025	1.12268	0.00037796	chr1	120255011	120255012	Island	.
cg14600877	91.2341	92.3503	1.11625	0.000682426	chr17	78922220	78922221	Island	.
cg04258457	7.08942	8.20404	1.11462	0.00046344	chr17	62207789	62207790	Island	.
cg19130550	4.83725	5.95129	1.11404	0.000901986	chr1	161994277	161994278	South Shore	.
cg01989461	5.48055	6.59377	1.11323	0.000598389	chr14	81687754	81687755	Island	AL136040.2
cg17445618	7.72519	8.83292	1.10773	0.000781118	chr1	19577962	19577963	Island	KIAA0090
cg03206525	8.55627	9.65731	1.10105	0.000491551	chr17	53046467	53046468	South Shore	.
cg04171565	5.36997	6.47042	1.10045	0.000112289	chr13	73302130	73302131	Island	BORA
cg16793061	6.46696	7.56613	1.09917	0.000895355	chr8	72273984	72273985	Open Sea	EYA1
cg21638219	6.35649	7.45559	1.09911	0.000330636	chr3	15643617	15643618	South Shore	BTD
cg16370660	6.49754	7.59476	1.09721	0.00029193	chr14	32547277	32547278	South Shore	.
cg12804248	8.16397	9.25657	1.09261	0.000890108	chr14	69950895	69950896	Island	.
cg21088281	6.61838	7.70916	1.09079	0.000731088	chr4	176922637	176922638	Island	.
cg14810021	5.98229	7.0723	1.09001	0.000570629	chr7	28448717	28448718	Island	.
cg21983579	6.6197	7.70516	1.08546	0.00049607	chr19	36630882	36630883	Island	.
cg04547425	6.74423	7.8271	1.08287	0.000926344	chr17	73043127	73043128	Island	.
cg11728484	5.23922	6.32202	1.0828	8.22503e-05	chr9	91925676	91925677	Island	.
cg00974689	94.4543	95.5338	1.07953	0.000425629	chr13	114290800	114290801	North Shore	.
cg06350161	6.82418	7.89742	1.07324	0.000147882	chr1	43834196	43834197	South Shore	.
cg05993854	9.53036	10.6005	1.07011	0.000490169	chr4	90032464	90032465	Island	FAM13A
cg27327983	5.24412	6.31354	1.06942	7.91343e-05	chr22	42017312	42017313	Island	XRCC6
cg02067639	5.64136	6.70922	1.06786	9.359e-05	chr14	71067412	71067413	Open Sea	.
cg22536808	4.07994	5.14707	1.06713	0.000556632	chr1	45965870	45965871	Island	MMACHC
cg04960271	8.0622	9.12915	1.06695	0.000856773	chr1	226595576	226595577	Island	PARP1
cg23759214	7.22479	8.2911	1.06631	0.000840353	chr11	94226925	94226926	Island	MRE11A
cg22215492	7.29916	8.36319	1.06404	0.000830512	chr2	54342556	54342557	North Shore	ACYP2
cg16907919	4.76855	5.83246	1.06391	1.26462e-06	chr6	30640548	30640549	Island	DHX16
cg01958221	6.6201	7.68276	1.06266	0.000147404	chr7	14030127	14030128	North Shore	.
cg02211978	8.06337	9.11888	1.05551	0.000409581	chr16	15068550	15068551	Island	.
cg26538349	7.67806	8.73162	1.05356	0.000986714	chr4	169239850	169239851	South Shore	DDX60
cg08585380	6.10337	7.15534	1.05196	0.000427557	chr6	86388840	86388841	Island	.
cg05281221	3.7697	4.82058	1.05088	0.000458513	chr11	43600303	43600304	North Shore	.
cg13000014	4.29087	5.34085	1.04998	0.000217957	chr7	135243235	135243236	Open Sea	.
cg00349776	8.93539	9.98322	1.04783	0.000530744	chr1	165414189	165414190	Open Sea	RXRG
cg06249215	6.48441	7.53121	1.0468	0.000632343	chr5	95297787	95297788	South Shore	.
cg03888520	6.9054	7.94334	1.03793	0.000512657	chr22	42978243	42978244	South Shore	.
cg07527906	3.97736	5.01428	1.03693	1.92336e-05	chr19	42746239	42746240	North Shore	.
cg15598244	6.84011	7.87576	1.03565	0.000558907	chr1	23696413	23696414	South Shore	C1orf213
cg11797497	5.33199	6.36728	1.03529	2.31559e-05	chr10	120000885	120000886	Open Sea	.
cg13397365	7.81576	8.85049	1.03474	0.000321281	chr6	42981894	42981895	Island	.
cg25026754	8.72189	9.75643	1.03454	0.000326456	chr15	65426128	65426129	Island	PDCD7
cg08967837	4.72953	5.76346	1.03393	0.000318522	chr4	186392746	186392747	Island	RP11-279O9.4
cg12282391	8.64534	9.67909	1.03375	0.000440133	chr12	2162491	2162492	North Shore	CACNA1C
cg13181604	7.96479	8.99273	1.02793	0.00042585	chr14	24701136	24701137	North Shore	NEDD8
cg24301019	7.56294	8.59019	1.02724	0.000903952	chr16	638837	638838	Island	.
cg04581832	9.23467	10.2589	1.02426	0.000631589	chr12	64237532	64237533	Island	.
cg25496162	6.44928	7.47104	1.02176	0.000945539	chr5	138533871	138533872	Island	.
cg00162643	4.45407	5.47562	1.02155	0.000830654	chr9	32526492	32526493	South Shore	.
cg14512008	5.15144	6.17087	1.01942	0.000348143	chr14	102276078	102276079	Open Sea	.
cg20373037	5.73257	6.75179	1.01922	0.000674342	chr1	48462646	48462647	Island	.
cg26061772	6.22331	7.23771	1.0144	0.000972586	chr17	38296295	38296296	Open Sea	.
cg11477847	7.09879	8.11248	1.01369	0.000860537	chr17	4693856	4693857	Island	.
cg24839693	6.89697	7.90458	1.00761	0.000441331	chr17	43212892	43212893	South Shelf	ACBD4
cg22880008	8.69013	9.69414	1.00401	0.000955029	chr1	228296619	228296620	South Shore	MRPL55
cg01044076	8.39663	9.39803	1.0014	0.000613809	chr6	5261366	5261367	Island	.
cg02970861	7.36705	8.36466	0.997612	0.000446438	chr11	62359288	62359289	Island	TUT1
cg20101066	6.71025	7.699	0.988753	0.000297147	chr7	148581385	148581386	Island	EZH2
cg05383584	4.64809	5.63454	0.986446	0.000432921	chr20	34329791	34329792	Island	.
cg11668314	5.74693	6.73188	0.984948	0.000328473	chr7	154861728	154861729	North Shore	.
cg16677531	6.16605	7.14576	0.97971	0.000277738	chr8	110657197	110657198	Island	.
cg09208576	9.32207	10.3008	0.978731	0.000706645	chr12	7125934	7125935	Island	.
cg10088875	5.19871	6.1774	0.97869	0.000829102	chr8	102216949	102216950	North Shore	ZNF706
cg16073034	5.05363	6.03226	0.978625	0.00014764	chr2	208489113	208489114	North Shore	METTL21A
cg00128732	5.74655	6.7235	0.976948	0.000284264	chr5	141258637	141258638	Island	.
cg20015535	5.30253	6.27506	0.972532	0.000328435	chr1	231556123	231556124	North Shore	.
cg20941554	6.82182	7.79391	0.972089	0.000886139	chr1	23694935	23694936	Island	.
cg19444580	7.3115	8.28314	0.971638	0.000512904	chr11	554886	554887	Island	LRRC56
cg19016180	7.19472	8.15587	0.961146	0.000846348	chr16	90039631	90039632	South Shore	.
cg26209816	91.3735	92.3343	0.96081	0.000697749	chr7	978305	978306	South Shore	.
cg21961202	6.23667	7.192	0.955335	0.000120979	chr1	145455384	145455385	Open Sea	.
cg03188198	5.06989	6.02486	0.954963	0.000956102	chr3	98241558	98241559	Island	CLDND1
cg16949933	6.70086	7.64903	0.948172	0.000901755	chr10	32734823	32734824	Open Sea	.
cg15312673	5.46122	6.40722	0.946007	0.000239611	chr17	73201980	73201981	Island	.
cg23616531	5.29964	6.24529	0.945652	0.000431337	chr17	44269258	44269259	North Shore	.
cg13785207	6.90209	7.84687	0.944776	0.0006642	chr22	39928927	39928928	Island	.
cg21360156	4.95036	5.89509	0.944727	0.00094344	chr2	219433424	219433425	Island	RQCD1
cg06791321	7.09079	8.03437	0.943578	0.000883341	chr17	1927532	1927533	Island	.
cg23259435	5.86083	6.80432	0.943492	0.000915893	chr1	101361387	101361388	North Shore	EXTL2
cg12329914	5.52774	6.46958	0.941838	0.000724298	chr11	66445944	66445945	South Shore	.
cg15398617	3.64815	4.58652	0.938375	0.000706108	chr12	26277706	26277707	North Shore	BHLHE41
cg23867321	4.25603	5.19324	0.937209	0.000341987	chr8	99057930	99057931	North Shore	.
cg17331222	6.48261	7.4161	0.933493	0.000840333	chr9	130214334	130214335	Island	LRSAM1
cg26272270	4.01174	4.94378	0.932041	0.00028929	chr10	18430144	18430145	Island	.
cg24342717	7.60012	8.53168	0.931551	0.000872368	chr2	85555507	85555508	South Shore	TGOLN2
cg02788419	6.22238	7.15262	0.930242	0.000699135	chr15	101142563	101142564	Island	.
cg24302095	5.54334	6.47346	0.930122	0.000917324	chr7	50861049	50861050	North Shore	GRB10
cg01640299	6.99002	7.91947	0.929452	0.000844157	chr1	62190919	62190920	Island	TM2D1
cg07767534	4.93777	5.86299	0.925225	0.000143015	chr4	84031145	84031146	Island	.
cg20420817	4.48459	5.40654	0.921948	0.000847407	chr4	168155583	168155584	Island	.
cg26752655	7.85261	8.77298	0.920367	0.000253759	chr20	23331282	23331283	Island	.
cg21530280	5.92809	6.84513	0.917041	0.000101896	chr4	174451394	174451395	Island	.
cg12259918	4.05646	4.97332	0.916866	0.000565865	chr8	53625864	53625865	North Shore	.
cg04683632	6.18559	7.10227	0.916685	0.00093085	chr14	69658354	69658355	Island	.
cg25092247	4.66117	5.57673	0.915551	8.51256e-05	chr3	15140607	15140608	Island	ZFYVE20
cg14231506	7.92666	8.84008	0.913427	0.000762872	chr12	50505585	50505586	Island	.
cg18430624	7.74041	8.65016	0.909743	0.000929828	chr11	10326585	10326586	Island	ADM
cg08977037	7.08346	7.99127	0.90781	0.000478983	chr19	47291982	47291983	Island	.
cg10875658	6.52201	7.42906	0.907047	0.000624133	chr9	73034460	73034461	Island	.
cg13419700	4.50427	5.4066	0.902332	0.000622914	chr3	53926284	53926285	South Shore	.
cg11256279	5.60368	6.50038	0.896701	0.000590868	chr7	86849303	86849304	Island	.
cg02073954	4.76959	5.6619	0.892308	0.000981009	chr6	28193080	28193081	Island	ZNF193
cg18778932	4.85177	5.73732	0.885552	0.000909511	chr2	180872150	180872151	South Shore	.
cg19914751	4.76023	5.64267	0.882444	0.000445227	chr3	49142572	49142573	South Shore	.
cg24657687	7.69157	8.57253	0.880953	0.00097216	chr15	69707291	69707292	Island	RP11-253M7.1
cg09547088	6.38019	7.25905	0.878864	0.00094949	chr7	100472503	100472504	Island	.
cg27139398	3.93906	4.80946	0.870407	8.99604e-05	chr7	87563265	87563266	North Shore	.
cg03075561	6.68446	7.5533	0.868838	0.00085746	chr2	201936709	201936710	South Shore	NDUFB3
cg17861551	6.50296	7.36893	0.865977	0.000752559	chr6	150263194	150263195	Island	ULBP2
cg23891286	92.93	93.7922	0.862198	5.02789e-05	chr1	178994301	178994302	North Shore	.
cg21550360	5.51389	6.37515	0.861257	0.000868515	chr15	73075372	73075373	North Shore	.
cg17448335	5.09258	5.95182	0.859239	0.000726432	chr5	76249776	76249777	Island	.
cg05232479	4.6861	5.53515	0.849047	6.05396e-05	chr17	8024620	8024621	North Shore	HES7
cg00138641	7.02247	7.86889	0.846426	0.000443975	chr16	14397074	14397075	Island	.
cg03405515	5.23418	6.06142	0.827238	0.000819285	chr4	156297854	156297855	Island	MAP9
cg19248585	4.77788	5.60332	0.825433	0.000719822	chr1	68297887	68297888	North Shore	.
cg23391157	4.93801	5.76219	0.824184	0.000786215	chr5	43313644	43313645	Island	.
cg14043546	6.80742	7.62727	0.819849	0.000526907	chr15	50979198	50979199	Island	.
cg23428985	3.5752	4.39485	0.81965	0.000701011	chr2	29338113	29338114	Island	.
cg16292382	7.19631	8.01	0.813688	0.000747008	chr11	85339571	85339572	Island	.
cg05523065	6.14291	6.95538	0.812467	0.00060563	chr4	83483483	83483484	South Shore	TMEM150C
cg16273041	4.61753	5.42999	0.812467	0.000744435	chr11	47600972	47600973	South Shore	NDUFS3
cg04360080	5.78371	6.58755	0.803845	0.000848505	chr4	100485234	100485235	Island	.
cg12703371	5.61906	6.41696	0.797901	0.000975096	chr4	103266563	103266564	Island	SLC39A8
cg25721037	5.08642	5.88242	0.796004	0.000643366	chr10	71334377	71334378	South Shore	.
cg14831746	4.03804	4.81466	0.776613	0.000755679	chr12	49961631	49961632	Island	MCRS1
cg10838385	4.873	5.6379	0.764897	0.000245387	chr14	26674370	26674371	Island	.
cg04409945	5.18183	5.94556	0.763726	0.000397441	chr17	36908629	36908630	North Shore	.
cg11371933	3.7551	4.50414	0.749048	4.27051e-05	chr10	53459365	53459366	Island	.
cg02773337	93.5909	94.3396	0.748674	0.000848548	chr10	3171970	3171971	Open Sea	PFKP
cg16976191	4.26693	5.00726	0.740331	0.000931827	chr4	87928323	87928324	Island	AFF1
cg05131766	4.5851	5.31571	0.730612	0.000547194	chr16	47495110	47495111	Island	ITFG1
cg15717808	4.70699	5.43605	0.729062	6.01297e-05	chr6	73331652	73331653	Island	KCNQ5
cg21883621	5.45994	6.17207	0.71213	0.000730982	chr18	43753916	43753917	Island	.
cg27642489	6.01112	6.7133	0.702174	0.000893742	chr14	55493755	55493756	Island	WDHD1
cg12695989	4.17303	4.86459	0.691556	0.000598863	chr13	39260874	39260875	North Shore	.
cg16644497	4.34187	4.99647	0.6546	0.000642289	chr19	35263701	35263702	Island	.
cg11934111	4.1661	4.7901	0.624006	0.000543019	chr9	6757541	6757542	Island	.
