# Supplementary material for: Can Exercise Training Alter Human Skeletal Muscle DNA Methylation?
Source: Metabolites. 2022 Mar 2;12(3):222. doi: 10.3390/metabo12030222 (PMC8953782; doi:10.3390/metabo12030222)
Supplement: Supplementary file 1 [file metabolites-12-00222-s001.zip › Table S10.xlsx]

## Sheet: Sheet1
Table S10. Linear regression analysis of % exercise-induced methylation changes with % exercise-induced insulin stimulated glucose disposal changes
Array ID	R square	p value	Gene Symbol
cg17850273	0.0041	NS	KIF21A
cg03825843	0.0242	NS	CNGA1
cg25445870	0.0141	NS	ZNF280C
cg27565811	0.0194	NS	FCGR2A
cg12999414	0.0102	NS	MEIS1
cg13101948	0.0049	NS	PRPF4B
cg06442162	0.0674	NS	SLC26A7
cg11637017	0.0186	NS	NT5DC1
cg12463722	0.0266	NS	OR4D1
cg22305455	0.1766	NS	FSTL3
cg02797038	0.1169	NS	RP11-624M8.1
