# Supplementary material for: Can Exercise Training Alter Human Skeletal Muscle DNA Methylation?
Source: Metabolites. 2022 Mar 2;12(3):222. doi: 10.3390/metabo12030222 (PMC8953782; doi:10.3390/metabo12030222)
Supplement: Supplementary file 1 [file metabolites-12-00222-s001.zip › Table S2.xlsx]

## Sheet: Sheet1
Table S2. Differentially methylated cytosines (n=1,473) significantly (P < 0.001) decreased post-training. Data organized by mean difference.
Array ID	Methylation % Pre-exercise	Methylation % Post-exercise	Mean difference	P Value	Chromosome	Start	End	CGI Relation	Gene Symbol
cg17850273	78.041	68.6943	-9.34673	5.79426e-05	chr12	39761794	39761795	Open Sea	KIF21A
cg23931088	78.0582	69.6169	-8.44131	0.000835559	chr21	26472861	26472862	Open Sea	.
cg04208499	28.9206	20.6045	-8.31611	5.8546e-08	chr20	33413560	33413561	Island	.
cg23353828	74.3172	66.5305	-7.78672	9.37364e-05	chr8	24333207	24333208	Open Sea	.
cg11619524	69.3238	61.5876	-7.73623	1.32246e-06	chr3	33687544	33687545	Open Sea	.
cg11752572	81.6247	74.0101	-7.61456	0.000810958	chr4	110408819	110408820	Open Sea	.
cg16108016	73.7512	66.1819	-7.56927	0.000863455	chr17	53361058	53361059	Open Sea	.
cg06753179	76.8223	69.33	-7.49232	0.000108167	chr21	32105303	32105304	Open Sea	.
cg06820364	73.2743	66.0326	-7.24166	0.000530778	chr14	20469187	20469188	Open Sea	.
cg06716138	79.1107	71.9009	-7.20982	0.000886552	chr8	124857543	124857544	Open Sea	.
cg03237261	82.1877	74.9982	-7.18953	2.88093e-05	chr11	30107321	30107322	Open Sea	.
cg17981648	61.1009	54.1437	-6.95729	0.00058093	chr6	133422365	133422366	Open Sea	.
cg27350685	65.324	58.4106	-6.91337	9.50175e-06	chr2	135820919	135820920	Open Sea	.
cg09533074	71.7599	64.8693	-6.89064	0.000122536	chr4	148182508	148182509	Open Sea	.
cg03825843	80.1894	73.3374	-6.85201	3.04508e-05	chr4	47983453	47983454	Open Sea	CNGA1
cg11963753	81.3845	74.561	-6.82344	1.4726e-05	chr2	178788851	178788852	Open Sea	.
cg20660297	84.8798	78.0797	-6.80008	9.99885e-07	chr12	75906303	75906304	South Shore	.
cg06216505	83.8163	77.0414	-6.77484	5.30294e-05	chr4	95321549	95321550	Open Sea	.
cg25445870	72.4771	65.703	-6.77408	8.91652e-05	chrX	129394414	129394415	Open Sea	ZNF280C
cg01876453	65.8834	59.1853	-6.69811	3.78857e-05	chr6	133429668	133429669	Open Sea	.
cg24985993	74.5347	67.8512	-6.68352	0.000196253	chr3	180949411	180949412	Open Sea	.
cg23180879	72.4796	65.8238	-6.65587	0.000356231	chr15	59135629	59135630	Open Sea	.
cg10963869	77.4341	70.7921	-6.64208	0.000562195	chr12	91227763	91227764	Open Sea	.
cg10770118	72.2392	65.5996	-6.63954	2.88616e-06	chr1	197193218	197193219	Open Sea	.
cg20828149	84.2542	77.6359	-6.6183	9.83914e-05	chr14	31401792	31401793	Open Sea	.
cg25755829	78.6842	72.1003	-6.58393	5.20864e-05	chr16	50155871	50155872	Open Sea	.
cg21330326	84.132	77.5723	-6.55971	2.8149e-05	chr5	39009485	39009486	Open Sea	.
cg07938212	79.8942	73.5242	-6.37001	0.000853388	chr12	32273363	32273364	Open Sea	.
cg05204095	69.2079	62.8478	-6.36007	3.39807e-05	chr12	62658922	62658923	Open Sea	.
cg27565811	71.2368	64.8978	-6.33903	0.000687909	chr1	161475869	161475870	Open Sea	FCGR2A
cg21269259	85.4273	79.1364	-6.29088	0.000134178	chr5	115028724	115028725	Open Sea	.
cg06838703	81.8709	75.6153	-6.25567	6.40299e-06	chr9	22765724	22765725	Open Sea	.
cg24126531	61.0036	54.7549	-6.24871	0.000646902	chr9	37146527	37146528	Open Sea	.
cg25246876	70.216	63.9688	-6.24723	0.000834867	chr13	70678609	70678610	North Shelf	.
cg10715099	77.9835	71.7536	-6.22985	0.000538321	chr1	87411867	87411868	Open Sea	.
cg10085053	83.1269	76.9282	-6.19872	0.000445288	chr11	78291237	78291238	Open Sea	.
cg27388350	69.1788	62.9876	-6.19121	0.00010912	chr15	100615057	100615058	Open Sea	.
cg12999414	84.9957	78.8326	-6.16309	0.000704146	chr2	66799816	66799817	North Shelf	MEIS1
cg11641097	84.2041	78.0638	-6.14022	6.2173e-06	chr4	42054953	42054954	Open Sea	.
cg21118780	60.6838	54.5964	-6.08738	0.000333251	chr2	102379567	102379568	Open Sea	.
cg13106476	78.207	72.1326	-6.07446	0.000953226	chr6	11542732	11542733	South Shelf	.
cg16760971	81.2854	75.2507	-6.03477	8.62713e-05	chr2	172912454	172912455	Open Sea	.
cg13187914	81.8622	75.8736	-5.98867	2.78838e-05	chr5	140500923	140500924	North Shore	.
cg05353660	77.7088	71.7404	-5.96841	0.000888422	chr8	62556140	62556141	Open Sea	.
cg03838769	65.6192	59.6574	-5.96175	5.14091e-05	chr4	168156467	168156468	South Shore	.
cg08210022	88.9953	83.0661	-5.92919	3.51048e-06	chr14	50368850	50368851	Open Sea	.
cg25039033	75.5383	69.6352	-5.90307	0.000460962	chr12	84678582	84678583	Open Sea	.
cg14611964	74.7081	68.8216	-5.88651	0.000777706	chrX	85991198	85991199	Open Sea	.
cg05645675	67.1899	61.3678	-5.82209	0.000182457	chr12	26195363	26195364	Open Sea	.
cg17791489	86.7544	80.9335	-5.8209	0.000590625	chr3	193339109	193339110	Open Sea	.
cg20005848	70.4714	64.6653	-5.80613	0.00032706	chr6	69451807	69451808	Open Sea	.
cg02851952	84.3742	78.7086	-5.66558	2.18671e-05	chr14	50292819	50292820	Open Sea	.
cg22343476	43.2138	37.5625	-5.65131	0.000430421	chr1	225845563	225845564	South Shelf	.
cg01788483	80.9058	75.2988	-5.607	0.000136375	chr5	72915881	72915882	Open Sea	.
cg01101997	82.0152	76.4497	-5.56542	0.000574413	chr6	165831898	165831899	Open Sea	.
cg20170632	87.6493	82.0891	-5.56019	0.000116581	chr15	62320024	62320025	Open Sea	.
cg20144469	78.1623	72.632	-5.53026	9.71842e-05	chr4	136012252	136012253	Open Sea	.
cg27399080	67.5037	61.993	-5.51065	0.000176252	chr8	52809365	52809366	North Shore	.
cg21739707	51.7239	46.2141	-5.5098	0.00060384	chr2	84249948	84249949	Open Sea	.
cg15872617	69.9745	64.498	-5.47656	0.000617245	chr12	89290866	89290867	Open Sea	.
cg13850577	67.7234	62.2573	-5.46608	0.000562901	chr10	17620733	17620734	Open Sea	.
cg19719892	77.0528	71.6191	-5.43377	0.000117013	chr2	6423497	6423498	Open Sea	.
cg21197843	82.4933	77.0702	-5.42312	3.58761e-05	chr8	86959593	86959594	Open Sea	.
cg05851396	77.6684	72.2609	-5.4075	0.000841644	chr17	2996872	2996873	Open Sea	.
cg02808656	82.9218	77.5206	-5.40122	5.41681e-06	chr4	48385504	48385505	Open Sea	.
cg13101948	72.7247	67.3523	-5.37232	0.000759437	chr6	4056654	4056655	Open Sea	PRPF4B
cg06442162	81.7977	76.4322	-5.36547	0.000911854	chr8	92406857	92406858	Open Sea	SLC26A7
cg08303791	76.2166	70.8578	-5.35886	0.000521052	chr12	75698878	75698879	North Shore	.
cg20091928	83.209	77.8502	-5.35877	0.000560274	chr3	196442330	196442331	South Shelf	.
cg05073904	71.1417	65.8193	-5.3224	0.000865675	chr3	31975169	31975170	Open Sea	.
cg24710749	73.2157	67.9247	-5.29109	0.000301579	chr7	6045247	6045248	North Shelf	.
cg13142917	76.0567	70.7736	-5.28306	0.000259618	chr11	7749398	7749399	Open Sea	.
cg18652035	81.3839	76.1225	-5.26146	0.000437078	chr11	112848018	112848019	Open Sea	.
cg07543856	68.7876	63.5644	-5.22312	1.36579e-05	chr1	187624040	187624041	Open Sea	.
cg22789730	44.2128	39.0248	-5.18802	0.000313262	chr21	17444169	17444170	Open Sea	.
cg13967697	76.4904	71.3122	-5.17827	0.000330546	chr5	49733066	49733067	North Shelf	.
cg23807580	73.1839	68.0081	-5.17581	0.000361686	chr4	90419210	90419211	Open Sea	.
cg13301051	88.6296	83.4793	-5.1503	0.000247041	chr14	101414970	101414971	Open Sea	.
cg11363742	79.8307	74.6857	-5.14501	0.000621274	chr12	86352135	86352136	Open Sea	.
cg14242010	76.586	71.4543	-5.13165	3.1817e-05	chrX	33325900	33325901	Open Sea	.
cg08530929	80.1556	75.0249	-5.13072	0.000337326	chr2	219366949	219366950	Open Sea	.
cg25661926	80.0931	74.9692	-5.12392	0.000909881	chr15	62983832	62983833	Open Sea	.
cg20928596	80.3781	75.262	-5.1161	4.23512e-05	chr1	70742678	70742679	Open Sea	.
cg27269993	81.094	75.984	-5.11002	3.13451e-05	chr4	74275004	74275005	Open Sea	.
cg24915468	85.925	80.8317	-5.09328	0.000721473	chr3	98215011	98215012	Open Sea	.
cg18184895	86.4081	81.3291	-5.07897	0.000116117	chr10	19721166	19721167	Open Sea	.
cg08729004	47.292	42.2328	-5.05913	0.000833977	chr1	169406242	169406243	Open Sea	.
cg03041689	88.0163	83.0056	-5.01068	2.80377e-05	chr1	74700536	74700537	Open Sea	.
cg11637017	83.8072	78.7975	-5.00973	5.22889e-06	chr6	116566328	116566329	Open Sea	NT5DC1
cg12463722	64.0978	59.0951	-5.00261	0.000374445	chr17	56232499	56232500	North Shore	OR4D1
cg18747265	86.066	81.0674	-4.99858	0.000436384	chr6	57306409	57306410	Open Sea	.
cg17217920	83.0846	78.093	-4.99154	0.000179402	chr17	33957395	33957396	Open Sea	.
cg24859854	76.6736	71.6863	-4.98729	9.33658e-05	chr3	167619765	167619766	Open Sea	.
cg07863083	73.2947	68.3173	-4.9774	0.000200694	chr8	69607849	69607850	Open Sea	.
cg07026953	78.9314	73.9668	-4.96468	0.000821074	chr8	51306102	51306103	Open Sea	.
cg09082773	83.9043	78.9602	-4.94409	0.00025546	chr3	182740609	182740610	Open Sea	.
cg24585676	73.5188	68.582	-4.93682	0.000837824	chr14	46939278	46939279	Open Sea	.
cg24804197	78.1447	73.2188	-4.92587	0.000678672	chr6	82331183	82331184	Open Sea	.
cg07875985	66.4309	61.5138	-4.91714	0.000303735	chr5	104729414	104729415	Open Sea	.
cg09762670	80.9489	76.0527	-4.89625	4.03976e-05	chr8	76638681	76638682	Open Sea	.
cg07220089	45.7191	40.8244	-4.89477	0.00040606	chr7	130136942	130136943	South Shelf	.
cg13161770	84.5022	79.6117	-4.89047	0.00010478	chr4	74921577	74921578	Open Sea	.
cg19025091	66.7132	61.8354	-4.87771	0.000644376	chr2	76179444	76179445	Open Sea	.
cg07646480	84.8704	79.9942	-4.87624	0.000385667	chr5	9359796	9359797	Open Sea	.
cg01409736	76.5201	71.6502	-4.86983	0.000413648	chr3	73042777	73042778	North Shelf	.
cg03825010	35.4678	30.5991	-4.8687	0.000795353	chr5	159399506	159399507	Island	ADRA1B
cg01083686	86.6219	81.7599	-4.86198	0.000232356	chr1	21299567	21299568	Open Sea	EIF4G3
cg12724317	54.7646	49.9633	-4.80124	0.000548863	chr6	141808308	141808309	Open Sea	.
cg23668081	83.6815	78.8966	-4.7849	0.000857145	chr1	176002838	176002839	Open Sea	.
cg04905443	84.6145	79.8437	-4.7708	9.82591e-05	chr8	105519089	105519090	Open Sea	LRP12
cg21068736	83.0756	78.3201	-4.75553	4.696e-05	chr6	127592442	127592443	South Shelf	.
cg12292578	56.3167	51.5618	-4.75496	0.000968416	chr11	36153859	36153860	Open Sea	.
cg19281948	82.6348	77.8865	-4.74834	0.000345254	chr2	109211667	109211668	Open Sea	.
cg02304314	75.8022	71.0597	-4.7425	1.45455e-05	chr12	54458009	54458010	South Shelf	.
cg00009304	82.0372	77.3175	-4.71971	0.000324326	chr11	4871187	4871188	Open Sea	.
cg17052123	74.9148	70.2041	-4.71066	5.78284e-05	chr4	92092505	92092506	Open Sea	.
cg03845337	76.6431	71.9496	-4.69349	0.000987663	chr10	34662172	34662173	Open Sea	.
cg26983535	32.4317	27.7481	-4.68355	0.000163872	chrY	22737594	22737595	North Shore	.
cg04385594	61.8848	57.2419	-4.64284	0.000598882	chr5	58393192	58393193	Open Sea	.
cg19019083	80.3565	75.7186	-4.63796	7.09828e-06	chr1	170039243	170039244	Open Sea	.
cg23239675	81.154	76.518	-4.63604	0.000263898	chr3	172870960	172870961	Open Sea	.
cg25797694	81.7816	77.1791	-4.60244	7.00305e-05	chr7	54646595	54646596	Open Sea	.
cg25557774	84.3035	79.7281	-4.5754	0.000725102	chr6	121559670	121559671	Open Sea	.
cg26890676	80.5942	76.0338	-4.56038	0.000593424	chr21	34945428	34945429	Open Sea	SON
cg27534367	78.0364	73.4768	-4.55956	0.000795108	chr1	77532151	77532152	Open Sea	.
cg09374521	84.1702	79.6309	-4.53933	0.000523809	chr5	32380650	32380651	Open Sea	.
cg26522612	81.4641	76.9449	-4.5192	0.000554655	chr2	189142606	189142607	Open Sea	.
cg23649326	86.0041	81.5082	-4.49591	0.00087224	chr5	80604119	80604120	Open Sea	.
cg09190968	79.6871	75.1991	-4.48801	0.00060314	chr9	79824256	79824257	Open Sea	.
cg21467261	78.3988	73.9339	-4.46496	0.000503217	chr6	77407747	77407748	Open Sea	.
cg19931913	85.8808	81.4261	-4.45476	3.05189e-05	chr3	87326854	87326855	Open Sea	.
cg16782506	85.754	81.3142	-4.43987	9.91932e-05	chr8	93889595	93889596	Open Sea	RP11-100L22.2
cg23909237	85.8996	81.4638	-4.43576	0.00063583	chr10	62142985	62142986	Open Sea	.
cg25722471	88.111	83.676	-4.43499	0.000793119	chr8	74639192	74639193	Open Sea	.
cg21245909	83.5902	79.1577	-4.43244	0.000626028	chr9	123874353	123874354	Open Sea	.
cg09487425	72.2427	67.811	-4.43164	0.000932033	chr10	127514037	127514038	South Shore	.
cg05558609	78.5697	74.1464	-4.42323	0.000102712	chr15	56726855	56726856	Open Sea	.
cg24732344	89.9794	85.6146	-4.36475	3.74413e-06	chr7	137559892	137559893	Open Sea	CREB3L2
cg00454650	71.236	66.8876	-4.34843	0.000112439	chr3	56165731	56165732	Open Sea	.
cg14966661	76.4387	72.1023	-4.33641	0.00039993	chr8	18629086	18629087	Open Sea	.
cg15086520	72.0597	67.7242	-4.33544	0.000392195	chr6	54056384	54056385	Open Sea	.
cg15707816	83.4612	79.1371	-4.32406	0.000557548	chr3	37169149	37169150	Open Sea	LRRFIP2
cg00418160	80.371	76.0607	-4.3103	0.000803234	chr12	95597249	95597250	Open Sea	.
cg08092404	85.2799	80.9745	-4.30535	0.000582034	chr2	44126728	44126729	Open Sea	LRPPRC
cg02181555	69.8065	65.5171	-4.28937	0.000263296	chr6	149684434	149684435	Open Sea	.
cg14532322	83.045	78.7717	-4.27322	0.000294961	chrX	21874573	21874574	Island	YY2
cg21869865	87.1102	82.8382	-4.27205	0.000835292	chr3	184118106	184118107	Open Sea	.
cg02714988	81.1072	76.8509	-4.25633	9.3708e-05	chr4	85556351	85556352	Open Sea	.
cg24321084	80.6787	76.4324	-4.24637	0.000480399	chr13	38248589	38248590	Open Sea	.
cg20220195	74.6317	70.3972	-4.23446	2.27823e-05	chr4	944852	944853	South Shelf	.
cg09445158	86.7056	82.4824	-4.22314	0.00015162	chr12	24050329	24050330	Open Sea	.
cg16427530	86.144	81.9431	-4.20091	0.000344271	chr12	55864623	55864624	Open Sea	.
cg06270588	81.4137	77.2166	-4.19712	0.000708947	chr12	21911180	21911181	Open Sea	.
cg23949524	18.998	14.8149	-4.18309	0.000599476	chr12	96588205	96588206	North Shore	ELK3
cg17326082	82.1833	78.0209	-4.1624	0.000458566	chr14	50246765	50246766	Open Sea	KLHDC2
cg14623287	76.4331	72.271	-4.16217	0.000237954	chr3	97158139	97158140	Open Sea	.
cg02034706	87.8351	83.679	-4.15607	0.000254653	chr1	198511062	198511063	Open Sea	.
cg23105134	88.8087	84.6914	-4.11732	0.000630183	chr5	32134079	32134080	Open Sea	.
cg23069120	87.1017	82.9947	-4.10696	0.000298787	chr6	71559905	71559906	Open Sea	.
cg14475518	83.8225	79.7232	-4.0993	0.000548509	chrX	141498806	141498807	Open Sea	.
cg19846059	54.8376	50.7651	-4.07254	0.000424334	chr7	27386713	27386714	Open Sea	.
cg24783019	88.1843	84.1146	-4.0697	0.00048336	chr15	57251471	57251472	Open Sea	.
cg06146377	87.7743	83.7075	-4.06684	0.000820222	chr18	59046604	59046605	Open Sea	.
cg04198567	86.1843	82.1278	-4.05652	0.000687372	chr9	15776689	15776690	Open Sea	.
cg06617636	42.0825	38.0357	-4.04684	8.23923e-05	chr14	69256690	69256691	Island	ZFP36L1
cg06154650	85.3813	81.3393	-4.04195	0.000337307	chr11	17192942	17192943	Open Sea	.
cg01623261	28.2501	24.2119	-4.03824	0.000335771	chr17	79377850	79377851	Island	.
cg24986876	87.4089	83.3795	-4.02935	7.56274e-05	chr4	88720375	88720376	Open Sea	.
cg11085283	80.2204	76.1953	-4.02507	1.04991e-05	chr4	46911625	46911626	Open Sea	.
cg05762464	86.686	82.6616	-4.02439	0.000392221	chr15	59522292	59522293	Open Sea	.
cg14091961	28.95	24.9348	-4.01523	0.000286449	chr10	33252290	33252291	Open Sea	.
cg00981692	79.8102	75.7972	-4.01305	0.000727956	chr5	174245975	174245976	Open Sea	.
cg13192013	45.8202	41.8088	-4.01148	0.0001175	chr4	160188736	160188737	Open Sea	.
cg05417596	59.7716	55.7699	-4.00172	0.000216283	chr12	34443436	34443437	Open Sea	.
cg26088269	79.6774	75.6771	-4.0003	2.39606e-06	chr11	131983984	131983985	Open Sea	.
cg21673338	82.4547	78.4547	-3.99993	0.000717118	chr15	77095150	77095151	Open Sea	.
cg18093631	71.472	67.4784	-3.99361	0.000394182	chr15	46985068	46985069	Open Sea	.
cg05807023	66.5961	62.608	-3.98803	7.41929e-05	chr4	135874116	135874117	Open Sea	.
cg01891154	82.4667	78.4947	-3.97203	0.00081678	chr2	146500668	146500669	Open Sea	.
cg21585975	82.7266	78.7629	-3.96377	0.000913432	chr12	19298617	19298618	Open Sea	.
cg06588676	88.2529	84.2943	-3.95863	0.000782789	chr21	23058980	23058981	Open Sea	.
cg01757646	76.6747	72.7255	-3.9492	0.000444626	chr8	83589453	83589454	Open Sea	.
cg07524997	54.973	51.0354	-3.93769	0.000506418	chr5	140796892	140796893	North Shore	.
cg12001977	83.9158	79.9825	-3.93329	8.56183e-05	chr9	113665615	113665616	Open Sea	.
cg18761380	85.7374	81.8183	-3.91911	9.07067e-05	chr1	245186137	245186138	Open Sea	.
cg12530140	76.5869	72.6681	-3.91883	0.000789013	chr1	73183527	73183528	Open Sea	.
cg01892240	79.3662	75.4476	-3.91864	0.000631709	chr12	84626464	84626465	Open Sea	.
cg13417482	75.8795	71.9644	-3.91512	0.000301411	chr20	20625196	20625197	Open Sea	.
cg05295550	76.9221	73.0178	-3.90427	2.65155e-05	chr21	33712182	33712183	Open Sea	.
cg25885914	83.9421	80.0394	-3.90276	5.5665e-05	chr12	20906250	20906251	Open Sea	SLCO1C1
cg04734610	62.4129	58.5152	-3.89771	0.00095739	chr4	189658407	189658408	Open Sea	.
cg05591701	73.1533	69.2564	-3.89692	0.00038689	chr6	30569211	30569212	Open Sea	PPP1R10
cg05592260	85.3966	81.5287	-3.86791	0.000489345	chr4	48576707	48576708	Open Sea	.
cg19013174	84.6534	80.8002	-3.85318	0.000760172	chr3	114520134	114520135	Open Sea	.
cg18109649	72.4889	68.6364	-3.85256	0.000818458	chr8	80836660	80836661	Open Sea	.
cg18688335	75.4345	71.5905	-3.84401	0.000234768	chr12	3356798	3356799	Open Sea	.
cg12554282	85.0703	81.2288	-3.84142	0.000533801	chr3	180082940	180082941	Open Sea	.
cg17799326	87.603	83.7785	-3.82451	0.00063073	chr14	54942896	54942897	Open Sea	GMFB
cg14419869	70.8746	67.055	-3.81963	0.000562144	chr4	135874104	135874105	Open Sea	.
cg26767237	79.9807	76.1615	-3.81925	0.000313887	chr2	53137918	53137919	Open Sea	.
cg27327091	86.6522	82.8365	-3.81571	2.81723e-05	chr8	102554136	102554137	Open Sea	.
cg00896622	77.0634	73.2602	-3.80316	0.00063839	chr4	83794195	83794196	Open Sea	.
cg12818499	68.0551	64.2597	-3.79535	0.000369229	chr2	162163638	162163639	North Shore	.
cg06255943	76.3759	72.583	-3.79284	0.000469279	chr7	16922326	16922327	Open Sea	.
cg01866022	84.9831	81.2006	-3.78247	0.000114569	chr22	29199247	29199248	South Shelf	.
cg09762563	34.2886	30.5464	-3.74221	0.000391031	chr11	110300584	110300585	Island	.
cg00333103	84.1279	80.3965	-3.73143	0.000471859	chr14	58934551	58934552	Open Sea	KIAA0586
cg01445325	82.1892	78.4638	-3.72541	0.000163087	chr7	74510954	74510955	South Shore	.
cg21093670	83.0127	79.2881	-3.72456	6.40176e-05	chr11	129684147	129684148	North Shore	.
cg06347522	79.7851	76.0695	-3.71566	0.000543838	chr1	9953346	9953347	Open Sea	.
cg12402023	73.8312	70.1225	-3.70872	0.000321723	chr7	141584372	141584373	Open Sea	.
cg08908855	24.7233	21.0254	-3.69792	0.000176224	chr6	24140899	24140900	Open Sea	.
cg05275603	81.5758	77.8906	-3.68524	0.00069667	chr15	42563845	42563846	North Shore	.
cg21458639	89.4461	85.7645	-3.68166	7.74599e-05	chr1	70790567	70790568	Open Sea	ANKRD13C
cg19311043	85.1867	81.5052	-3.6815	0.00049593	chr1	222238835	222238836	Open Sea	.
cg01566282	80.5916	76.9107	-3.68084	0.0008296	chr19	53794975	53794976	South Shore	.
cg01485196	27.3119	23.6322	-3.67967	0.000920286	chr5	154238899	154238900	South Shore	.
cg23104428	62.1588	58.4824	-3.67641	0.000646931	chr2	47299631	47299632	Open Sea	.
cg26218229	81.577	77.912	-3.66496	0.000503923	chr6	87923115	87923116	Open Sea	.
cg13289493	84.059	80.3987	-3.66026	1.70372e-05	chr2	7016958	7016959	Open Sea	RSAD2
cg19122747	83.3628	79.718	-3.64483	0.000874614	chr9	127454090	127454091	Open Sea	.
cg10518961	80.8329	77.1993	-3.63366	0.000973469	chr4	119759897	119759898	South Shelf	.
cg20470136	49.5346	45.9011	-3.63349	0.000478128	chrX	140996275	140996276	Open Sea	MAGEC1
cg00625211	67.7201	64.0903	-3.62983	0.000427012	chr6	104030294	104030295	Open Sea	.
cg15286975	84.2424	80.6199	-3.6225	0.000815215	chr6	73076073	73076074	Open Sea	.
cg10969346	84.9131	81.303	-3.61014	3.73604e-05	chr12	5349626	5349627	Open Sea	.
cg07117463	85.0457	81.4466	-3.59912	0.00085029	chr1	75229532	75229533	Open Sea	.
cg13086728	85.6823	82.0843	-3.5979	0.000256815	chr19	51760755	51760756	Open Sea	.
cg26064232	74.2192	70.6261	-3.59309	0.000375698	chr5	164400425	164400426	Open Sea	.
cg13288285	83.3407	79.7493	-3.59136	0.000613099	chr6	38343107	38343108	Open Sea	.
cg16324444	86.7994	83.2132	-3.58619	9.44018e-05	chr21	22599905	22599906	Open Sea	.
cg00869533	86.7582	83.1774	-3.5808	0.000395849	chr2	58386677	58386678	Open Sea	VRK2
cg02136620	27.4364	23.8564	-3.58002	0.000907133	chr5	178986620	178986621	Island	.
cg00690267	72.2472	68.671	-3.57615	0.000249144	chr1	225879553	225879554	Open Sea	.
cg09632413	82.698	79.1219	-3.57607	0.000209004	chr5	37213750	37213751	Open Sea	C5orf42
cg04743919	85.8229	82.251	-3.57192	0.000596171	chr12	80191360	80191361	Open Sea	.
cg04850828	87.1691	83.5976	-3.57153	0.000527029	chr13	97288143	97288144	Open Sea	.
cg25332475	89.1288	85.5616	-3.56719	0.000908152	chr13	77699681	77699682	Open Sea	.
cg23339419	55.5345	51.971	-3.56352	0.000362781	chr14	27105870	27105871	Open Sea	.
cg08359777	85.9814	82.4216	-3.55978	1.12367e-05	chr2	208461890	208461891	Open Sea	CREB1
cg04821772	86.9299	83.3739	-3.55598	0.000146782	chr17	42744472	42744473	Open Sea	C17orf104
cg25460263	88.1802	84.627	-3.55326	0.000390049	chr2	168105326	168105327	Open Sea	XIRP2
cg22506353	76.5383	72.993	-3.54527	6.2803e-05	chr10	17720579	17720580	Open Sea	.
cg02845528	78.1821	74.6401	-3.54197	1.53182e-05	chr8	43406314	43406315	Open Sea	.
cg22365837	89.7877	86.2555	-3.53223	0.000955809	chr1	226455201	226455202	Open Sea	.
cg21730980	71.6049	68.0856	-3.51927	0.000965437	chr13	28278962	28278963	Open Sea	.
cg16124595	84.4321	80.9129	-3.51919	0.000870708	chr10	101428453	101428454	Open Sea	.
cg19139073	83.0204	79.5197	-3.50079	0.000231509	chr18	59883435	59883436	Open Sea	.
cg25422766	88.2895	84.7898	-3.49972	6.74883e-06	chr18	71830246	71830247	Open Sea	.
cg07256199	85.9064	82.4073	-3.49912	0.000444662	chr1	167341182	167341183	Open Sea	POU2F1
cg27619291	80.822	77.328	-3.49394	0.000770487	chr8	72988280	72988281	South Shore	.
cg11612420	87.1449	83.6551	-3.48986	0.000195203	chr11	17137336	17137337	Open Sea	.
cg25674570	85.0846	81.6111	-3.47347	0.00053138	chr3	81292461	81292462	Open Sea	.
cg12605354	89.4795	86.0071	-3.4724	0.000239956	chr8	93895711	93895712	Open Sea	.
cg10689103	81.7281	78.2582	-3.46987	0.000778683	chr6	131208579	131208580	Open Sea	.
cg03888671	89.8792	86.4126	-3.46659	0.000441098	chr2	109031143	109031144	Open Sea	.
cg16991044	86.0876	82.6302	-3.45738	0.000840501	chr6	112645952	112645953	Open Sea	.
cg25015598	80.0893	76.6332	-3.45616	0.00075653	chr1	150739309	150739310	Open Sea	.
cg06245711	26.619	23.1655	-3.4535	0.000229507	chr17	74260776	74260777	North Shore	.
cg13105046	81.0493	77.5996	-3.4497	0.000861247	chr1	35478274	35478275	Open Sea	.
cg01925002	85.5509	82.1046	-3.44625	0.000608049	chr2	111427156	111427157	Open Sea	.
cg26635332	85.5654	82.1233	-3.44203	0.000766772	chr13	77847771	77847772	Open Sea	MYCBP2
cg24092907	78.9472	75.5158	-3.43141	0.000321876	chr7	12729367	12729368	South Shelf	ARL4A
cg02652125	90.2873	86.8667	-3.42064	0.000314347	chr6	99857406	99857407	Open Sea	PNISR
cg03234813	45.2804	41.8616	-3.41889	0.000532588	chr21	45811363	45811364	Island	TRPM2
cg20642756	64.3861	60.9705	-3.41557	0.000595708	chr10	45497470	45497471	South Shore	.
cg06726858	85.2716	81.8637	-3.40792	0.00040561	chr22	19004745	19004746	Open Sea	.
cg08473805	71.5068	68.1058	-3.40107	0.000205182	chr11	119573004	119573005	Open Sea	.
cg06694588	78.5375	75.1498	-3.38772	0.000807944	chrX	18508908	18508909	Open Sea	.
cg20370507	79.5336	76.152	-3.38159	0.000211439	chr13	29114024	29114025	Open Sea	.
cg22417566	78.9064	75.5286	-3.37771	0.000186223	chr18	76323014	76323015	Island	.
cg17195153	87.4678	84.0932	-3.37468	0.000503565	chr1	35576980	35576981	Open Sea	.
cg01871688	78.1901	74.8171	-3.37299	0.000804205	chr15	60948929	60948930	Open Sea	.
cg01284841	75.8579	72.4922	-3.36571	0.000504979	chr10	73453268	73453269	Open Sea	.
cg08102653	85.3051	81.9445	-3.36057	0.000209492	chr6	146703039	146703040	Open Sea	.
cg26314534	70.7596	67.4119	-3.34765	0.000178341	chr17	7757210	7757211	Island	KDM6B
cg15735239	83.8643	80.5236	-3.34067	0.000768345	chr3	162901941	162901942	Open Sea	.
cg16809326	77.1342	73.7994	-3.33484	0.00051241	chr10	60494242	60494243	Open Sea	.
cg07366579	84.0912	80.7664	-3.32475	0.000587799	chr4	70254835	70254836	Open Sea	.
cg18035571	91.1368	87.8125	-3.32432	0.000100243	chr5	176580675	176580676	Open Sea	.
cg12827637	26.1507	22.8266	-3.32407	0.0002064	chr14	69256791	69256792	Island	ZFP36L1
cg13570658	85.1141	81.8039	-3.31015	7.72703e-05	chr9	95146356	95146357	Open Sea	OGN
cg07205203	23.749	20.4433	-3.30564	0.000263309	chr2	28940400	28940401	Open Sea	.
cg01813159	83.5549	80.253	-3.3019	0.000980686	chr9	21351825	21351826	Open Sea	.
cg25462845	76.6232	73.3225	-3.30069	0.000648519	chr8	82194723	82194724	South Shore	.
cg26241746	87.738	84.438	-3.29998	2.96516e-05	chr8	124750502	124750503	Open Sea	.
cg18082082	87.2523	83.954	-3.29832	0.000486789	chr6	49937814	49937815	Open Sea	.
cg04757081	76.8177	73.5196	-3.29801	0.000437412	chr10	65424432	65424433	Open Sea	RP11-170M17.1
cg15261121	85.2063	81.9104	-3.29597	0.000252585	chr13	39395737	39395738	Open Sea	.
cg26134793	81.6229	78.3307	-3.2922	0.000563551	chr5	98224492	98224493	Open Sea	.
cg14129266	89.2846	85.9937	-3.29082	0.000679173	chr18	2576770	2576771	Open Sea	.
cg11620328	77.3464	74.0562	-3.2902	0.000313596	chr6	31760521	31760522	North Shelf	.
cg21407701	82.2089	78.9424	-3.26644	0.000132229	chr3	153118398	153118399	Open Sea	.
cg12833451	83.5717	80.3073	-3.26443	0.000208745	chr3	33729800	33729801	Open Sea	CLASP2
cg07698804	74.8623	71.6044	-3.25794	0.000455505	chr17	80829309	80829310	North Shore	.
cg12896442	91.4694	88.2137	-3.25565	0.000133028	chr15	36752821	36752822	Open Sea	.
cg12923542	81.0202	77.7654	-3.25488	0.000599623	chr11	107876825	107876826	North Shelf	.
cg14985107	67.7073	64.4532	-3.25414	0.000967582	chr3	100033393	100033394	Open Sea	.
cg23719290	83.9819	80.7457	-3.23616	0.000218023	chr17	56912132	56912133	Open Sea	.
cg14690181	46.5314	43.3141	-3.21728	0.000472169	chr5	115387984	115387985	Open Sea	CTD-2287O16.1
cg08933409	53.7352	50.5215	-3.21367	0.000143725	chr10	42672859	42672860	Island	.
cg10385188	81.3624	78.1542	-3.20822	0.000584783	chr15	38752999	38753000	Open Sea	.
cg19099892	70.2982	67.0939	-3.2043	0.00077429	chr6	82479481	82479482	Open Sea	.
cg08540853	84.3037	81.1013	-3.20242	0.000946601	chr3	23793869	23793870	Open Sea	.
cg04716655	87.5997	84.3973	-3.20241	0.000466477	chr6	154751130	154751131	Open Sea	.
cg01369829	83.216	80.0154	-3.20057	0.000611606	chr16	22029878	22029879	Open Sea	.
cg19500155	72.6943	69.498	-3.1963	0.000681527	chr17	80851712	80851713	Open Sea	.
cg16558330	78.3205	75.1265	-3.19397	0.000175566	chr1	41886260	41886261	North Shelf	.
cg00609295	71.1887	68.003	-3.18571	8.24483e-05	chrX	133868694	133868695	Open Sea	.
cg07764801	77.0444	73.8602	-3.18417	0.000299454	chr11	72346514	72346515	Open Sea	.
cg22515639	83.2394	80.0561	-3.18331	0.000679104	chr4	27220449	27220450	Open Sea	.
cg14583550	85.9659	82.7889	-3.17706	0.000845054	chr9	98071630	98071631	North Shelf	.
cg18645492	89.6308	86.4541	-3.17672	0.000760379	chr5	39220858	39220859	Open Sea	.
cg11925907	89.8853	86.7096	-3.17567	0.000772878	chr8	3974934	3974935	Open Sea	.
cg27589376	88.5316	85.3603	-3.17135	0.000153671	chr4	85631802	85631803	Open Sea	.
cg11942235	81.4924	78.327	-3.16536	0.000218624	chr18	55410491	55410492	Open Sea	.
cg01843489	91.6405	88.4784	-3.16208	1.14834e-06	chr7	28158870	28158871	Open Sea	.
cg00316103	78.1114	74.9555	-3.1559	0.000848209	chr6	114599020	114599021	Open Sea	.
cg14695137	81.4354	78.2894	-3.14593	0.000105961	chr17	75102161	75102162	Open Sea	.
cg25150992	89.1381	85.9932	-3.14492	1.16232e-05	chr2	63085615	63085616	Open Sea	EHBP1
cg25030266	68.1887	65.0504	-3.13829	0.000217789	chr10	106077741	106077742	South Shore	.
cg10606061	93.2425	90.109	-3.13353	0.000438982	chr8	62534440	62534441	Open Sea	.
cg09042434	87.8215	84.6885	-3.133	0.000872957	chr7	80589893	80589894	Open Sea	.
cg10357555	72.5176	69.3863	-3.13123	0.000877306	chr8	85618021	85618022	Open Sea	.
cg01603118	77.5962	74.465	-3.13115	8.45603e-05	chr16	31147837	31147838	Open Sea	.
cg18656647	63.5412	60.4253	-3.11593	0.000513651	chr5	60594509	60594510	Open Sea	.
cg19786552	91.3184	88.2064	-3.112	0.000180075	chr5	140107112	140107113	Open Sea	.
cg05723013	30.7973	27.6872	-3.11011	0.000997121	chr7	121578626	121578627	Open Sea	.
cg01235489	85.672	82.5632	-3.10885	0.000422247	chr2	219367069	219367070	Open Sea	.
cg21797500	83.5699	80.4644	-3.10549	0.000926812	chr13	84406289	84406290	Open Sea	.
cg02216727	72.0554	68.9589	-3.09647	0.000237764	chr17	38520653	38520654	South Shore	.
cg06433904	85.8573	82.7706	-3.08672	4.16037e-05	chr21	43175199	43175200	North Shore	.
cg22988651	88.4973	85.4144	-3.08288	0.000939205	chr3	15792635	15792636	Open Sea	.
cg25550279	35.5467	32.4758	-3.07092	0.000165076	chr7	53254983	53254984	Island	.
cg09843049	76.3821	73.3256	-3.05655	0.00061788	chr1	1373316	1373317	North Shore	.
cg00500505	82.6366	79.5896	-3.04695	0.000505296	chr5	17910387	17910388	Open Sea	.
cg07423571	20.8946	17.8478	-3.04686	0.00090304	chr10	7453507	7453508	Island	.
cg21545013	81.5766	78.5324	-3.04427	0.000567189	chr1	8407891	8407892	South Shelf	.
cg23342872	89.6188	86.5759	-3.04287	0.000248886	chr12	10959721	10959722	Open Sea	TAS2R8
cg23676042	88.3175	85.2758	-3.04167	0.000388687	chr8	114389438	114389439	Open Sea	RP11-709P2.1
cg04160899	80.1602	77.1308	-3.02942	0.000434315	chr1	20631919	20631920	Open Sea	.
cg03254528	84.576	81.5475	-3.02856	0.000214082	chr4	175651045	175651046	Open Sea	.
cg05740262	81.2959	78.2833	-3.01256	0.000306539	chr16	81527360	81527361	Open Sea	.
cg01814991	88.4125	85.4004	-3.01211	0.000589926	chr6	147666788	147666789	Open Sea	.
cg07927718	80.8852	77.8736	-3.01161	0.00051109	chrX	145082899	145082900	Open Sea	.
cg10853416	83.4724	80.4628	-3.0096	0.000231575	chr11	60145275	60145276	Open Sea	.
cg23208881	79.2031	76.1937	-3.00939	0.000942365	chr15	91411495	91411496	North Shelf	.
cg14529956	81.2793	78.2725	-3.00674	0.00017434	chr8	144565335	144565336	Island	.
cg15200789	79.1431	76.1429	-3.00011	0.000268506	chr10	79285311	79285312	Open Sea	.
cg24492876	90.1876	87.1927	-2.99496	0.000467092	chr3	189703833	189703834	Open Sea	.
cg06510243	65.9343	62.9405	-2.99381	0.000546986	chr2	20825855	20825856	Open Sea	.
cg20536432	88.6391	85.6456	-2.99353	6.36705e-05	chr5	82500668	82500669	Open Sea	XRCC4
cg08729056	81.7982	78.8178	-2.98035	0.000701196	chr7	116074763	116074764	Open Sea	.
cg08568561	28.9329	25.953	-2.97995	0.000217588	chr7	42834498	42834499	Open Sea	.
cg23331336	87.7967	84.8219	-2.97476	0.000298182	chr6	64411178	64411179	Open Sea	.
cg06349546	27.2237	24.2509	-2.97279	5.58351e-05	chr22	43011285	43011286	South Shore	RNU12
cg23502378	80.8175	77.8481	-2.9694	0.000113306	chr6	157877218	157877219	Open Sea	.
cg18716829	84.005	81.045	-2.96007	0.000140274	chr4	71494275	71494276	Open Sea	.
cg01386268	83.8005	80.8435	-2.95705	0.000131317	chr1	158041570	158041571	Open Sea	.
cg17908377	74.4413	71.4843	-2.95705	0.000978385	chr1	20078842	20078843	Open Sea	.
cg10706073	88.8616	85.9095	-2.95206	4.75884e-05	chr17	46328419	46328420	Open Sea	.
cg03797593	67.4419	64.5077	-2.93418	0.000909469	chr4	124006521	124006522	Open Sea	.
cg11254303	81.9659	79.0325	-2.9334	0.000786724	chr14	79084127	79084128	Open Sea	.
cg18757935	78.8789	75.9516	-2.92723	0.0005072	chr22	40104614	40104615	Open Sea	.
cg19599372	89.2837	86.3567	-2.927	0.000274628	chr17	45403608	45403609	South Shelf	C17orf57
cg20967819	75.9922	73.0697	-2.92255	0.000626544	chr11	11641450	11641451	North Shore	.
cg12688244	89.0861	86.1661	-2.91996	0.000131362	chr4	104067126	104067127	Open Sea	CENPE
cg01344734	87.9033	84.9927	-2.91062	0.000809969	chr20	13723203	13723204	Open Sea	.
cg04294190	36.9065	33.9983	-2.9082	0.000584619	chrX	129629140	129629141	Open Sea	RP1-274L7.1
cg21157972	60.9463	58.0467	-2.89959	0.000768622	chr9	116988114	116988115	Open Sea	.
cg23558994	80.9551	78.0568	-2.89831	0.00053039	chr15	90606921	90606922	North Shelf	.
cg04344021	76.3724	73.4778	-2.89464	0.000753592	chr10	1245481	1245482	Open Sea	ADARB2
cg21146568	86.8222	83.9302	-2.89203	0.000300587	chr21	16136280	16136281	Open Sea	.
cg01328499	86.2638	83.372	-2.8918	0.000178887	chr5	43651882	43651883	Open Sea	NNT
cg12044898	82.7332	79.8511	-2.8821	5.3392e-05	chr8	75809353	75809354	Open Sea	.
cg11561630	83.2122	80.3329	-2.87934	0.000567174	chr4	169035960	169035961	Open Sea	.
cg08956303	86.27	83.3918	-2.87815	0.000118612	chr11	45967551	45967552	Open Sea	PHF21A
cg06583209	79.2473	76.3776	-2.86971	0.000150207	chr6	43774211	43774212	Open Sea	.
cg13054551	67.5224	64.6537	-2.86868	0.000688427	chr19	18842302	18842303	Open Sea	.
cg26246658	17.4252	14.5602	-2.86499	0.000157645	chr6	32936741	32936742	Island	BRD2
cg05881768	87.7458	84.881	-2.86476	0.000126319	chr13	40258678	40258679	Open Sea	.
cg10909141	75.8597	72.997	-2.86275	0.000400795	chr10	73438994	73438995	Open Sea	.
cg16575175	73.4246	70.5621	-2.86248	0.000673535	chr18	74729459	74729460	Open Sea	MBP
cg11521274	91.2988	88.4382	-2.86058	0.000110088	chr1	198131619	198131620	South Shelf	.
cg22212560	86.3007	83.4415	-2.85919	0.000240401	chr11	65175482	65175483	South Shelf	.
cg09939833	77.9459	75.088	-2.8579	0.000803854	chr1	164716819	164716820	Open Sea	.
cg23929713	91.1981	88.341	-2.8571	6.13772e-05	chr11	84998358	84998359	Open Sea	.
cg24192786	91.1547	88.2996	-2.85511	0.000646545	chr5	122917781	122917782	Open Sea	.
cg05380205	89.6958	86.8427	-2.85309	1.92968e-05	chr7	7620097	7620098	Open Sea	.
cg26897236	84.582	81.7307	-2.85126	0.000749881	chr8	139165563	139165564	Open Sea	.
cg15974066	71.4323	68.5837	-2.84853	0.000200363	chr20	61286778	61286779	North Shore	.
cg17028450	74.2392	71.3974	-2.84182	0.000943763	chr11	23752469	23752470	South Shore	.
cg25449938	63.6369	60.7965	-2.84045	0.000687927	chr10	102762401	102762402	North Shelf	LZTS2
cg20800956	13.182	10.3454	-2.83668	0.000759938	chr1	171811477	171811478	South Shore	.
cg04167518	88.8236	86.009	-2.81457	0.000522787	chr7	1809214	1809215	Island	.
cg11792522	85.3356	82.5234	-2.8122	0.000263397	chr5	61782356	61782357	Open Sea	.
cg07088570	78.0589	75.2468	-2.81211	0.00026137	chr2	25328762	25328763	Open Sea	.
cg02652369	66.29	63.4787	-2.81128	0.00086144	chr6	31111076	31111077	Open Sea	CCHCR1
cg08967456	76.0243	73.2153	-2.80898	0.000941593	chr16	3114948	3114949	Open Sea	.
cg03880733	81.8723	79.0655	-2.80685	0.000571831	chr2	23784893	23784894	North Shore	.
cg26437306	85.1936	82.3885	-2.80515	0.000294421	chr5	38501577	38501578	Open Sea	.
cg20282837	87.7546	84.9577	-2.7969	0.000256002	chr10	3508379	3508380	Open Sea	.
cg23463094	91.1302	88.3384	-2.79175	0.000338139	chr6	82921063	82921064	Open Sea	.
cg00525444	74.6635	71.8788	-2.78469	0.000448243	chr2	211763765	211763766	Open Sea	.
cg20301677	81.3491	78.5649	-2.7842	1.69337e-05	chr7	115977777	115977778	Open Sea	.
cg14644471	77.813	75.0314	-2.78159	0.000457205	chr1	16438524	16438525	Open Sea	.
cg00721300	79.636	76.855	-2.78105	0.000577994	chr17	25833784	25833785	Open Sea	.
cg05055930	89.2793	86.5077	-2.7716	0.000275745	chr7	129692001	129692002	South Shore	.
cg06413365	83.1336	80.3672	-2.7664	0.000244423	chr6	165032068	165032069	Open Sea	.
cg06525491	91.5407	88.775	-2.7657	8.43912e-05	chr11	71353991	71353992	South Shelf	.
cg26053840	88.4225	85.6588	-2.76374	0.000323682	chr6	38644662	38644663	Open Sea	GLO1
cg17118125	78.7675	76.0106	-2.7569	0.000908531	chr3	127509531	127509532	Open Sea	.
cg16809302	87.5782	84.8236	-2.75459	0.000444722	chr10	34634218	34634219	Open Sea	.
cg08001853	73.3177	70.5645	-2.75314	0.000235767	chr10	4958974	4958975	Open Sea	.
cg12366935	82.2397	79.4906	-2.74907	0.000162272	chr4	8181735	8181736	Open Sea	.
cg15191330	88.5021	85.7555	-2.74659	7.80819e-05	chr15	48444602	48444603	Open Sea	MYEF2
cg05249744	68.0064	65.2599	-2.7465	0.000484043	chr17	78834710	78834711	South Shelf	.
cg23770724	90.7368	87.9926	-2.74417	0.000297273	chr18	11958637	11958638	Open Sea	.
cg10360643	83.842	81.1034	-2.73869	0.00056968	chr8	107224929	107224930	North Shelf	.
cg11141503	83.9202	81.1875	-2.7327	0.000955593	chr17	33391834	33391835	Open Sea	.
cg10358597	87.5941	84.8635	-2.73065	0.00087793	chr2	55792613	55792614	Open Sea	.
cg17119525	78.5592	75.8291	-2.73011	0.000568372	chr17	39392821	39392822	Open Sea	.
cg26864315	33.8541	31.1243	-2.72985	0.000511129	chr8	101579761	101579762	Open Sea	.
cg06440804	70.4395	67.7157	-2.7238	0.000658876	chr17	74141408	74141409	South Shelf	RNF157
cg10117737	76.1665	73.4461	-2.72036	0.000297564	chr21	43088540	43088541	Open Sea	.
cg27528975	83.8185	81.102	-2.7165	0.000606025	chr16	89589978	89589979	South Shore	.
cg15170644	74.239	71.5242	-2.71485	0.000885751	chr5	80901358	80901359	Open Sea	.
cg01811076	81.5523	78.8419	-2.71042	0.000553713	chr15	42233040	42233041	Open Sea	.
cg01007838	85.8531	83.1434	-2.70968	0.000277907	chr16	87247486	87247487	North Shelf	.
cg18531734	83.9139	81.2071	-2.70679	0.000145171	chr12	112700188	112700189	Open Sea	.
cg19412669	15.9733	13.2686	-2.70466	0.000258601	chr1	36839270	36839271	Open Sea	.
cg16292778	91.6688	88.9682	-2.70054	0.000310438	chr4	106370657	106370658	Open Sea	.
cg12497786	61.3182	58.6186	-2.69954	0.000968088	chr6	3849577	3849578	Island	.
cg04307859	91.6929	88.9935	-2.69936	0.000386054	chr1	63066639	63066640	Open Sea	.
cg10806806	89.6075	86.9085	-2.69902	0.000103145	chr5	76369058	76369059	North Shelf	ZBED3
cg03850247	81.0194	78.3211	-2.69832	0.000633911	chr15	100599082	100599083	Open Sea	.
cg16718166	76.2787	73.5806	-2.69806	0.000449111	chr1	225625841	225625842	Open Sea	.
cg13341941	78.0971	75.4047	-2.6924	0.000937545	chr4	69187090	69187091	Open Sea	.
cg01424802	84.231	81.55	-2.68101	0.000501666	chr1	53429167	53429168	Open Sea	.
cg00268744	80.935	78.2563	-2.67872	0.000246599	chr16	68281186	68281187	South Shore	.
cg20765100	71.273	68.5951	-2.6779	0.000515976	chr8	21495101	21495102	Open Sea	.
cg24988349	86.2421	83.5656	-2.67652	0.000598665	chr12	1122736	1122737	Open Sea	.
cg16121554	80.2339	77.5638	-2.67008	0.000377878	chr5	149978069	149978070	Open Sea	.
cg22395318	74.765	72.0996	-2.66535	0.000335378	chr22	32437781	32437782	North Shore	.
cg06548892	89.4662	86.8031	-2.66304	0.000158069	chr13	50021335	50021336	South Shelf	.
cg01881474	79.2788	76.6168	-2.66203	7.19615e-05	chr1	48242657	48242658	Open Sea	.
cg18120259	74.3427	71.6811	-2.66161	0.00059263	chr6	43894639	43894640	Open Sea	.
cg11457534	70.8725	68.2112	-2.66138	0.000674555	chr11	133816062	133816063	Open Sea	IGSF9B
cg11599457	87.404	84.7434	-2.66067	0.000647953	chr17	49239365	49239366	Open Sea	NME1
cg04390575	75.1756	72.5165	-2.65906	0.000221005	chr10	6193073	6193074	Open Sea	.
cg13363905	89.1399	86.485	-2.65492	0.000278951	chr2	144653440	144653441	Open Sea	.
cg12647638	78.8058	76.1525	-2.65332	0.000422676	chr5	173145521	173145522	Open Sea	.
cg10218199	83.9497	81.2972	-2.6525	1.42198e-05	chr2	96196600	96196601	South Shelf	AC009237.1
cg23556607	90.4594	87.8251	-2.63429	0.000304571	chr2	89028791	89028792	Open Sea	.
cg13595195	90.6177	87.9861	-2.63159	0.000417445	chr9	109696561	109696562	Open Sea	.
cg21990604	85.4114	82.7811	-2.63034	0.00076676	chr2	200489197	200489198	Open Sea	.
cg06736473	78.3111	75.6848	-2.62632	0.000535604	chr1	182592795	182592796	Open Sea	.
cg16528272	84.0013	81.3793	-2.62197	0.000700542	chr4	3502518	3502519	Island	DOK7
cg07038921	77.4498	74.829	-2.62086	0.000391382	chr17	8385773	8385774	Open Sea	.
cg17086748	86.0422	83.4271	-2.6152	0.000158475	chr12	127938229	127938230	North Shelf	.
cg14665366	85.6446	83.0301	-2.6145	0.000436519	chr4	90227740	90227741	North Shore	.
cg18863666	81.9207	79.3087	-2.61204	0.000333938	chr10	529214	529215	North Shore	.
cg21833158	85.5886	82.9781	-2.6105	0.000289398	chr18	61171694	61171695	Open Sea	SERPINB5
cg27454347	88.0065	85.3978	-2.60871	0.000766607	chr12	104378097	104378098	Open Sea	.
cg03415669	83.9583	81.3518	-2.60646	0.000601513	chr7	44804034	44804035	Open Sea	ZMIZ2
cg17734878	75.6473	73.0431	-2.6042	0.000867234	chr19	1872766	1872767	Island	.
cg06627354	80.2179	77.6209	-2.59708	0.000101936	chr2	234891753	234891754	Open Sea	TRPM8
cg07038187	83.2439	80.6493	-2.59462	0.000221918	chr15	89922989	89922990	South Shore	.
cg07092097	78.4665	75.8734	-2.59312	0.00047776	chr10	88720025	88720026	Open Sea	.
cg24383394	91.1503	88.5582	-2.59209	0.000411848	chr8	42083679	42083680	Open Sea	.
cg21407818	78.3328	75.7412	-2.59159	0.000869694	chr1	853925	853926	North Shore	.
cg08368934	65.8877	63.3009	-2.58686	0.000776321	chr16	57701455	57701456	Open Sea	.
cg02015633	89.116	86.5319	-2.58415	0.000667728	chr3	133926479	133926480	Open Sea	.
cg27279876	85.8202	83.2378	-2.5824	0.00028477	chr8	49702292	49702293	Open Sea	.
cg15553631	89.8492	87.2686	-2.58063	0.000773174	chr17	38973872	38973873	Open Sea	.
cg08076102	78.1054	75.5272	-2.57815	0.00046324	chr22	24125924	24125925	North Shelf	MMP11
cg01411495	89.6628	87.0852	-2.57758	0.000148822	chr12	91578378	91578379	Open Sea	.
cg25928062	77.9027	75.3259	-2.57681	0.000798747	chr17	76319530	76319531	Open Sea	.
cg03508909	78.7887	76.2145	-2.57418	0.000183344	chr1	180222295	180222296	Open Sea	.
cg23461741	84.0586	81.4922	-2.56646	1.85697e-05	chr10	105527043	105527044	Open Sea	.
cg08631819	82.4211	79.8549	-2.56629	0.000388942	chr6	159589483	159589484	North Shore	.
cg11962078	84.8453	82.2861	-2.55919	0.000221743	chr7	136849317	136849318	Island	AC009517.2
cg10052941	79.0708	76.5148	-2.556	0.000484713	chr2	9404688	9404689	Open Sea	.
cg17583256	73.5504	70.9974	-2.55302	0.000883239	chr22	19513008	19513009	South Shore	.
cg06255293	75.4738	72.9216	-2.55222	0.000103556	chr15	25427018	25427019	Open Sea	SNHG14
cg24778004	85.9497	83.4003	-2.54939	9.30227e-05	chr2	121461039	121461040	Open Sea	.
cg04386313	85.9946	83.4476	-2.54695	0.000692523	chr2	229033833	229033834	Open Sea	.
cg24701309	81.4739	78.9286	-2.5453	5.79329e-05	chr8	142236917	142236918	North Shore	.
cg12212784	82.7202	80.1793	-2.54094	0.000440737	chr9	92208378	92208379	Open Sea	.
cg18770692	77.9443	75.4036	-2.54072	0.000429617	chr15	22925304	22925305	Open Sea	.
cg25819027	85.9163	83.3778	-2.53852	0.000464458	chr7	6443295	6443296	South Shore	RAC1
cg08350137	84.9329	82.3948	-2.53809	0.000564617	chr10	6264573	6264574	South Shore	.
cg19452298	88.5781	86.0438	-2.53428	0.000953626	chr1	186367492	186367493	Open Sea	C1orf27
cg17782167	69.9905	67.4565	-2.53404	0.000609874	chr10	95812772	95812773	Open Sea	.
cg22500027	73.3099	70.7772	-2.5327	0.000487569	chr14	22935574	22935575	Open Sea	.
cg04411709	86.1141	83.5815	-2.5326	0.000323369	chr7	52392789	52392790	Open Sea	.
cg17555561	89.0979	86.5657	-2.53219	0.000124852	chr17	71014082	71014083	Open Sea	.
cg22664425	76.0318	73.5068	-2.52501	0.000794864	chr7	51226655	51226656	Open Sea	.
cg01770810	86.6621	84.1376	-2.52446	0.000582748	chr2	165769913	165769914	Open Sea	.
cg08170837	89.9479	87.4249	-2.52301	7.92199e-05	chr3	72494352	72494353	North Shore	.
cg13867566	80.6805	78.1634	-2.51704	0.00071559	chr13	27714287	27714288	Open Sea	.
cg02469297	15.6242	13.1096	-2.51465	0.000654654	chr16	23766525	23766526	Island	.
cg14148884	82.3473	79.8331	-2.51422	0.000495774	chr3	58557453	58557454	Open Sea	.
cg02527578	88.1239	85.6106	-2.51322	5.02618e-05	chr1	248192239	248192240	Open Sea	.
cg10865262	76.6935	74.1812	-2.51231	0.000450528	chr11	10420039	10420040	Open Sea	.
cg26210451	90.7597	88.2548	-2.50486	0.000457723	chr7	70592898	70592899	North Shelf	.
cg10793444	83.4396	80.9354	-2.50422	0.000160323	chr1	42115152	42115153	Open Sea	.
cg08500032	87.8097	85.3059	-2.50382	0.000652048	chr8	101196237	101196238	Open Sea	SPAG1
cg15560974	85.382	82.8826	-2.49935	0.000282923	chr17	47306537	47306538	North Shore	.
cg06022562	85.2969	82.8003	-2.49668	0.000301535	chr17	80797881	80797882	Open Sea	ZNF750
cg06125295	86.4586	83.965	-2.49361	0.000689474	chr8	15479669	15479670	Open Sea	.
cg24720521	72.4324	69.9394	-2.49301	0.000383358	chr2	106010000	106010001	Open Sea	.
cg16480008	90.1351	87.6494	-2.4857	2.68278e-05	chr10	31288991	31288992	Open Sea	.
cg26351605	82.7102	80.2254	-2.48481	0.000994151	chr7	101958552	101958553	North Shelf	.
cg23970028	81.6578	79.181	-2.47675	0.000359033	chr8	114389168	114389169	Open Sea	RP11-709P2.1
cg15973344	87.901	85.4269	-2.47413	6.30538e-05	chr5	112926777	112926778	Open Sea	YTHDC2
cg24551568	82.4919	80.018	-2.47384	0.000762474	chr8	134388615	134388616	Open Sea	.
cg10970262	85.0755	82.6024	-2.47304	0.000516268	chr15	31665507	31665508	South Shore	KLF13
cg25921905	82.0958	79.6238	-2.47196	0.000950438	chr10	45775054	45775055	Open Sea	.
cg13186112	91.3043	88.8336	-2.47068	0.000170655	chr10	27099186	27099187	Open Sea	.
cg02623713	84.548	82.0785	-2.4695	0.000902938	chr10	62537524	62537525	North Shore	.
cg16178603	22.513	20.0437	-2.46929	0.00069516	chr2	66667101	66667102	Open Sea	MEIS1
cg19258556	87.507	85.0377	-2.46924	3.31769e-05	chr18	9277049	9277050	Open Sea	.
cg24712244	89.5047	87.039	-2.46569	0.00099336	chr13	90045847	90045848	Open Sea	.
cg17298331	87.3624	84.8971	-2.46533	0.0009305	chr1	52237674	52237675	Open Sea	.
cg17844602	87.1298	84.6665	-2.46332	0.000203641	chr18	12411141	12411142	South Shelf	.
cg04023943	78.402	75.9422	-2.45976	0.000821474	chr3	126094810	126094811	Open Sea	.
cg27195676	79.3981	76.9386	-2.45948	0.000573897	chr7	101943788	101943789	Island	.
cg17339073	85.596	83.1379	-2.45803	0.00013467	chr5	95361197	95361198	Open Sea	.
cg25482132	85.8098	83.3532	-2.45656	0.000867338	chr6	41873172	41873173	Open Sea	MED20
cg14638056	87.7872	85.3311	-2.45605	0.000325676	chr6	69873409	69873410	Open Sea	.
cg03058163	77.9823	75.5274	-2.45489	0.000920951	chr1	1153338	1153339	North Shore	.
cg05287486	74.8766	72.4225	-2.45409	0.000592299	chr20	33845199	33845200	Open Sea	.
cg00640823	92.1605	89.7067	-2.4538	0.000206253	chr5	40381823	40381824	Open Sea	.
cg19305663	85.8087	83.3557	-2.45299	0.000200327	chr15	75498447	75498448	North Shelf	C15orf39
cg04783772	88.8911	86.4401	-2.45096	0.000539704	chr6	68177884	68177885	Open Sea	.
cg24367228	90.5753	88.125	-2.45021	0.000283336	chr5	131915055	131915056	Open Sea	RAD50
cg01032602	87.5668	85.1184	-2.4484	0.000214963	chr1	40960710	40960711	Open Sea	ZNF642
cg17315604	79.8421	77.3948	-2.44728	0.000731583	chr22	40043874	40043875	North Shore	CACNA1I
cg12041169	89.1953	86.7516	-2.44379	0.000599634	chr4	129919593	129919594	Open Sea	.
cg24278841	85.0295	82.5936	-2.43599	0.000450004	chr17	81031249	81031250	North Shore	.
cg03101580	83.0084	80.5727	-2.43574	0.000725155	chr11	1302893	1302894	Island	.
cg17969988	76.8433	74.4091	-2.43416	0.000775538	chr17	31343960	31343961	Open Sea	.
cg01867031	69.7575	67.3256	-2.43195	0.000754586	chr11	2534517	2534518	Open Sea	.
cg01322226	79.1142	76.6825	-2.43177	0.000153564	chr19	11362112	11362113	Open Sea	.
cg20280631	91.8818	89.4519	-2.42991	0.000207523	chr5	15018948	15018949	Open Sea	.
cg15502777	89.099	86.6699	-2.42907	0.000402267	chr15	25888221	25888222	Open Sea	.
cg00966141	80.8904	78.4626	-2.42785	0.000428073	chr20	58660981	58660982	North Shore	.
cg21831485	79.8199	77.3984	-2.42153	0.000834954	chr7	31594014	31594015	Open Sea	.
cg25555505	85.9154	83.495	-2.42039	0.000113144	chr7	4791054	4791055	North Shelf	.
cg00828791	81.2821	78.8622	-2.41985	0.000117151	chr11	11541418	11541419	Open Sea	.
cg06872185	80.91	78.4907	-2.41933	0.000963312	chr1	151831144	151831145	Open Sea	.
cg15432303	77.9192	75.501	-2.41816	0.000557446	chr12	133169908	133169909	South Shore	.
cg25444386	16.5593	14.1453	-2.41402	0.000989027	chr4	55990944	55990945	North Shore	.
cg03573889	77.7068	75.2939	-2.41295	0.000268098	chr19	5867568	5867569	South Shore	FUT5
cg21100932	75.5575	73.1471	-2.41035	0.000802127	chr17	71643750	71643751	South Shelf	.
cg20779363	91.9561	89.5472	-2.40884	0.000222511	chr3	178887985	178887986	Open Sea	.
cg08459648	87.4251	85.0185	-2.40659	0.000511006	chr3	52382985	52382986	Open Sea	DNAH1
cg19183248	85.7085	83.3066	-2.40191	0.000113853	chr4	152364959	152364960	Open Sea	.
cg21730012	87.3257	84.9256	-2.40008	0.000692249	chr10	134479884	134479885	South Shelf	.
cg08638692	80.9624	78.5684	-2.39397	0.000157058	chr5	133220857	133220858	Open Sea	.
cg02843573	90.3748	87.9816	-2.3932	0.000118773	chr18	65841534	65841535	Open Sea	.
cg16627046	90.7944	88.4021	-2.39226	0.000954511	chr3	182589404	182589405	Open Sea	.
cg00762354	85.2815	82.8897	-2.39183	0.000596798	chr1	180009210	180009211	Open Sea	.
cg13560030	87.1099	84.7201	-2.38978	0.000841746	chr12	96099778	96099779	Open Sea	.
cg22987467	70.422	68.034	-2.38798	0.000898062	chr2	111627557	111627558	Open Sea	.
cg14497143	83.2198	80.8362	-2.38365	0.000197567	chr1	160147181	160147182	Open Sea	.
cg09044868	84.0563	81.6727	-2.38362	0.000489445	chr5	141871317	141871318	Open Sea	.
cg26033202	88.5166	86.1381	-2.37846	0.000176249	chr12	642085	642086	Open Sea	.
cg16130066	84.3302	81.955	-2.37525	0.000634365	chr2	158118099	158118100	Open Sea	.
cg13601623	83.6521	81.2784	-2.37376	0.000598763	chr12	114372370	114372371	Open Sea	.
cg12421565	82.1325	79.7612	-2.37127	0.000193891	chr14	22955032	22955033	Open Sea	.
cg08117713	83.5073	81.1414	-2.36586	0.000493906	chr9	140869162	140869163	Open Sea	.
cg06736434	88.2705	85.9055	-2.36498	0.000418343	chr19	20231820	20231821	Open Sea	ZNF90
cg16829198	83.8539	81.4957	-2.35817	0.000706461	chr20	57938232	57938233	Open Sea	.
cg12134970	89.8295	87.4715	-2.35798	0.000647401	chr3	182761784	182761785	Open Sea	.
cg10874097	81.3845	79.0273	-2.35722	0.000186462	chr6	31937470	31937471	North Shelf	SKIV2L
cg13269368	89.6811	87.3241	-2.35705	0.000116528	chr4	34968642	34968643	Open Sea	.
cg15979670	79.9256	77.5757	-2.34983	0.000523714	chr7	30491930	30491931	Open Sea	NOD1
cg14034330	84.2122	81.8635	-2.34871	0.000839739	chr6	150510383	150510384	Open Sea	.
cg13884229	84.3509	82.0025	-2.34839	0.000144241	chr1	44825148	44825149	Open Sea	.
cg02492410	83.8241	81.4842	-2.33985	0.000106022	chr22	46716028	46716029	Open Sea	.
cg14571479	85.8028	83.4652	-2.33765	0.000869844	chr1	217668391	217668392	Open Sea	GPATCH2
cg17050739	87.2704	84.9341	-2.33629	0.00088553	chr17	2600904	2600905	North Shore	.
cg11963436	20.7527	18.4169	-2.33576	0.000432791	chr10	93567261	93567262	Open Sea	.
cg10662106	77.2449	74.91	-2.33491	0.000814791	chr15	42138906	42138907	Open Sea	JMJD7-PLA2G4B
cg17456644	83.4675	81.1363	-2.33124	0.000630363	chr17	25879003	25879004	Open Sea	.
cg07630332	80.7738	78.4438	-2.33006	0.00030437	chr8	21976161	21976162	Open Sea	.
cg14185324	84.7729	82.447	-2.32587	0.000378047	chr2	240302489	240302490	Open Sea	.
cg01500412	92.8619	90.538	-2.32382	0.000109037	chr4	139860586	139860587	Open Sea	.
cg02953912	70.3208	67.9973	-2.32355	0.000957357	chr11	2904591	2904592	North Shore	CDKN1C
cg23589018	89.3207	86.9983	-2.32248	0.000685294	chr3	101066847	101066848	Open Sea	SENP7
cg16560137	75.9216	73.6053	-2.31632	0.000230091	chr14	104565926	104565927	North Shelf	.
cg02799565	82.9575	80.6419	-2.3156	0.00015268	chr3	81144031	81144032	Open Sea	.
cg22443975	81.3263	79.0108	-2.31554	0.000315121	chr17	74387581	74387582	Open Sea	UBE2O
cg08605773	83.1775	80.862	-2.31551	7.45358e-05	chr17	80832328	80832329	South Shelf	.
cg03645711	87.9693	85.6545	-2.31477	0.000369827	chr2	170869339	170869340	Open Sea	.
cg12897502	70.7397	68.4255	-2.31425	0.00086947	chr8	67425316	67425317	Open Sea	.
cg20628433	86.0867	83.774	-2.31275	0.000603595	chr11	32553868	32553869	Open Sea	.
cg23097052	85.4727	83.1623	-2.31042	0.000378016	chr11	65629188	65629189	South Shore	MUS81
cg24576225	20.7793	18.4703	-2.30901	0.000258683	chr13	45914128	45914129	North Shore	TPT1
cg18983174	87.6917	85.3829	-2.30883	0.0007057	chr7	135650669	135650670	Open Sea	.
cg12827830	88.1415	85.8403	-2.30121	0.00044112	chr2	63924460	63924461	Open Sea	.
cg03706902	89.3533	87.0552	-2.29808	0.000909383	chr2	114684931	114684932	Open Sea	ACTR3
cg17757079	77.3665	75.0747	-2.29183	0.00095137	chr22	21321368	21321369	South Shore	.
cg15266969	81.3014	79.0114	-2.29005	0.000664511	chr11	64369352	64369353	Open Sea	SLC22A12
cg23895558	78.5175	76.2286	-2.28893	0.000755705	chr13	111572288	111572289	South Shelf	.
cg24917174	78.5953	76.3099	-2.28532	0.000550043	chr8	141230928	141230929	Open Sea	.
cg02752529	86.4809	84.2002	-2.28075	0.000216077	chr12	1684576	1684577	Open Sea	.
cg16720432	85.9003	83.6197	-2.28063	0.000776749	chr3	171025418	171025419	Open Sea	.
cg25126728	80.9616	78.6814	-2.28015	0.000439319	chr16	27242311	27242312	Open Sea	.
cg09164426	79.9149	77.6433	-2.27163	0.000572054	chr2	240499011	240499012	Open Sea	.
cg14508832	79.1136	76.8428	-2.27082	0.000321279	chr1	2404894	2404895	Open Sea	.
cg08880858	89.356	87.0875	-2.26859	0.000981423	chr11	107216504	107216505	Open Sea	.
cg19561539	89.8235	87.5595	-2.26406	0.000105792	chr5	130877552	130877553	Open Sea	.
cg16170924	82.9618	80.6995	-2.26227	0.000338003	chr2	96818917	96818918	Open Sea	.
cg16586480	82.8347	80.5741	-2.26052	0.000934574	chr18	46370312	46370313	Open Sea	.
cg10599524	90.5434	88.2829	-2.26045	0.000273709	chr15	41280264	41280265	Open Sea	.
cg22823236	84.5945	82.3352	-2.25928	0.00074841	chr14	70652710	70652711	North Shelf	.
cg03108697	89.6365	87.3779	-2.25855	0.000265432	chr11	9732066	9732067	Open Sea	.
cg08036899	74.7667	72.5109	-2.25583	0.000754005	chr14	94577218	94577219	Open Sea	IFI27
cg12323730	84.995	82.7396	-2.25534	0.000200266	chr8	10925414	10925415	North Shelf	.
cg03755522	85.0591	82.804	-2.2551	0.000243613	chr8	41585237	41585238	South Shore	.
cg20657903	78.8256	76.5714	-2.25418	0.000817779	chr10	50387348	50387349	Open Sea	.
cg08091428	84.6381	82.3854	-2.25265	0.000209441	chr17	19622281	19622282	Open Sea	SLC47A2
cg12802773	88.7945	86.5419	-2.25259	0.000779508	chr6	51484560	51484561	Open Sea	.
cg14142234	84.7562	82.5055	-2.25066	0.000896201	chr18	61846545	61846546	Open Sea	.
cg09554596	79.5009	77.2554	-2.24549	0.000564344	chr19	1004620	1004621	Island	GRIN3B
cg12435935	91.6336	89.3885	-2.24511	0.00010766	chr1	213249175	213249176	Open Sea	.
cg13141061	71.762	69.5175	-2.24444	0.000785558	chr18	74729175	74729176	Open Sea	MBP
cg19645218	88.1291	85.8869	-2.24223	0.000944489	chr2	205538750	205538751	Open Sea	.
cg00316080	85.1847	82.9432	-2.24152	0.000120004	chr3	124866646	124866647	Open Sea	.
cg26232558	88.7414	86.5005	-2.24088	0.000553639	chr17	3195808	3195809	Open Sea	OR3A1
cg24238245	89.64	87.4008	-2.23919	0.00099732	chr2	24487771	24487772	Open Sea	.
cg16486875	82.0837	79.845	-2.23872	0.000438264	chr2	47754903	47754904	Open Sea	AC138655.4
cg21139713	82.0912	79.8548	-2.23634	0.000477258	chr1	27675587	27675588	North Shore	SYTL1
cg03432228	91.1847	88.9522	-2.23248	5.93926e-05	chr5	120047291	120047292	Open Sea	.
cg26355940	86.9817	84.7498	-2.23192	9.49089e-05	chr18	33955341	33955342	Open Sea	.
cg07792427	89.1172	86.8879	-2.22932	9.42831e-05	chr1	100985005	100985006	Open Sea	CDC14A
cg00557235	90.2893	88.0609	-2.22841	0.000167009	chr8	74497010	74497011	Open Sea	.
cg23302558	89.4075	87.1808	-2.22674	0.000310415	chr2	182774636	182774637	Open Sea	SSFA2
cg25091121	89.6495	87.4235	-2.22603	0.000595182	chr11	35816065	35816066	Open Sea	.
cg04383383	81.7998	79.5766	-2.22318	0.000444241	chr19	310430	310431	Island	.
cg20476388	87.5343	85.3132	-2.22109	7.0417e-05	chr8	107460009	107460010	Open Sea	.
cg13253220	81.3758	79.1552	-2.22058	0.000456382	chr9	139313499	139313500	Island	PMPCA
cg16803908	89.5844	87.3641	-2.22023	0.000818548	chr1	59538532	59538533	Open Sea	.
cg17334372	90.1274	87.9082	-2.21924	0.000957857	chr17	66925642	66925643	Open Sea	.
cg16070387	83.8677	81.6499	-2.21778	0.000291067	chr17	2275469	2275470	North Shore	.
cg04550788	82.9618	80.7465	-2.21524	0.000445287	chr5	180112929	180112930	Open Sea	RP11-451H23.3
cg05308680	83.5298	81.3161	-2.21368	0.000727554	chr11	60711277	60711278	Open Sea	SLC15A3
cg23139122	88.5756	86.3625	-2.21312	0.000263079	chr10	89536166	89536167	Open Sea	ATAD1
cg14483383	90.725	88.5139	-2.21108	5.47704e-05	chr11	64022763	64022764	North Shelf	PLCB3
cg06730409	89.5448	87.3351	-2.20977	0.000233525	chr7	50202657	50202658	South Shelf	.
cg11420169	87.6587	85.449	-2.20973	0.000897596	chr7	27645938	27645939	Open Sea	.
cg27122367	88.805	86.6	-2.20498	0.000157746	chr1	110623889	110623890	North Shelf	.
cg02645272	84.3686	82.1638	-2.2048	0.000767176	chr22	30650471	30650472	Open Sea	.
cg10604993	83.7199	81.5154	-2.20449	0.00074061	chr6	33255569	33255570	North Shore	.
cg09650068	81.9411	79.7384	-2.20269	0.000640918	chr6	39869787	39869788	Island	DAAM2
cg03417182	77.1872	74.9851	-2.20217	0.000946775	chr10	97121241	97121242	Open Sea	.
cg16325587	81.3977	79.1978	-2.19991	0.000998019	chr11	126326411	126326412	Open Sea	.
cg16143893	90.0597	87.8616	-2.19813	0.000104343	chr16	55600058	55600059	Open Sea	.
cg16572410	91.3687	89.1724	-2.19636	5.70542e-05	chr2	33467199	33467200	Open Sea	.
cg07849009	87.7421	85.546	-2.19611	0.000561316	chr7	105663410	105663411	Open Sea	.
cg01417339	88.627	86.4315	-2.19549	0.000414937	chr8	135813202	135813203	Open Sea	.
cg19901164	82.6675	80.4722	-2.19527	0.000585873	chr20	19321799	19321800	Open Sea	.
cg10473907	79.1124	76.9193	-2.19304	0.000338789	chr6	31167664	31167665	South Shore	.
cg26624794	87.1901	84.9972	-2.19294	1.7646e-05	chr5	172332685	172332686	Open Sea	.
cg25906096	20.5395	18.3488	-2.19075	0.000879708	chr3	114103067	114103068	Open Sea	.
cg05288218	79.588	77.3975	-2.19055	0.000152545	chr5	171556525	171556526	Open Sea	.
cg15794824	79.7307	77.5407	-2.19008	0.000880247	chr1	15451376	15451377	Open Sea	.
cg17421021	89.5465	87.3575	-2.18899	0.000336391	chr10	114879663	114879664	Open Sea	.
cg01953317	92.3518	90.1637	-2.18813	0.000108987	chr2	55642894	55642895	North Shelf	.
cg16011852	85.0494	82.8619	-2.18745	0.000738123	chr1	150531225	150531226	South Shore	.
cg19197313	90.9279	88.7411	-2.1868	0.000257823	chr2	25728690	25728691	Open Sea	.
cg15387715	85.2945	83.1091	-2.18539	0.00033057	chr8	139074601	139074602	Open Sea	.
cg01003713	86.1691	83.9858	-2.18325	0.000149453	chr10	87410159	87410160	Open Sea	.
cg20122929	87.0158	84.8337	-2.18207	6.97888e-05	chr5	111708167	111708168	Open Sea	.
cg00302979	82.3308	80.1501	-2.18075	0.00089355	chr4	124261820	124261821	Open Sea	.
cg02259480	82.5342	80.3563	-2.17791	0.000231617	chr18	74258932	74258933	Open Sea	.
cg05207135	88.2622	86.0867	-2.17551	0.000390624	chr11	66974627	66974628	Open Sea	.
cg10296337	12.2935	10.1181	-2.1754	0.000129105	chr10	103600611	103600612	North Shelf	.
cg09400508	86.3029	84.1289	-2.17402	0.000241332	chr1	243303419	243303420	Open Sea	CEP170
cg05914267	90.1434	87.9698	-2.17359	1.59983e-05	chr22	47169667	47169668	Open Sea	.
cg20923753	79.4432	77.2735	-2.16979	0.000916676	chr22	42362768	42362769	Open Sea	.
cg18725629	91.4538	89.2862	-2.16756	4.61388e-05	chr12	40019588	40019589	Open Sea	.
cg15005077	85.3049	83.1412	-2.16368	0.000245187	chr3	133599194	133599195	Open Sea	.
cg03779434	88.1467	85.9834	-2.16329	0.000280406	chr6	142606522	142606523	Open Sea	.
cg03036057	91.438	89.2767	-2.16127	0.000681878	chr6	72806828	72806829	Open Sea	RIMS1
cg05276829	76.0743	73.9134	-2.16097	0.000317158	chr2	54861832	54861833	Open Sea	.
cg27315184	81.3448	79.1849	-2.15985	0.000385392	chr10	79172074	79172075	Open Sea	.
cg09964091	84.6699	82.5119	-2.15794	6.06491e-05	chr10	71698122	71698123	Open Sea	.
cg27426468	90.1667	88.0099	-2.15685	0.00042117	chr13	96546858	96546859	Open Sea	UGGT2
cg08419476	88.033	85.877	-2.15599	0.000444896	chr11	12739670	12739671	Open Sea	.
cg01408856	89.1911	87.036	-2.15515	0.000735558	chr10	120764794	120764795	Open Sea	.
cg13181718	80.9743	78.8193	-2.15502	0.000361332	chr2	29216879	29216880	Open Sea	.
cg19443418	83.7712	81.6162	-2.15498	0.00093386	chr4	39482010	39482011	Island	RP11-472B18.1
cg18318565	80.9163	78.7615	-2.15479	0.000765247	chr10	43608353	43608354	Open Sea	RET
cg13542186	92.3356	90.1825	-2.15306	1.35217e-05	chr8	38947209	38947210	Open Sea	.
cg02753826	83.0379	80.8863	-2.15162	0.000781812	chr11	119041910	119041911	South Shore	.
cg14992835	91.4362	89.2873	-2.14897	0.00027932	chr10	70136708	70136709	Open Sea	RUFY2
cg07576413	78.7377	76.59	-2.1477	0.000547589	chr2	87934148	87934149	Open Sea	.
cg05652666	78.477	76.3328	-2.14427	0.000609304	chr7	157981888	157981889	South Shore	.
cg05604056	85.97	83.8269	-2.14304	0.000429377	chr14	95601096	95601097	Open Sea	.
cg12243618	91.786	89.6431	-2.14289	0.000377627	chr13	44031591	44031592	Open Sea	.
cg07085359	74.5013	72.3591	-2.14212	0.000654963	chr1	46656287	46656288	Open Sea	POMGNT1
cg06077978	32.9495	30.812	-2.13744	0.000636668	chrX	48690457	48690458	Island	PCSK1N
cg04835685	80.2199	78.0825	-2.13733	0.000674474	chr1	2474539	2474540	South Shore	.
cg03615526	84.9769	82.8405	-2.13648	0.000177178	chr15	73926464	73926465	South Shore	.
cg10227976	89.3854	87.2512	-2.13425	0.000574514	chr4	43344303	43344304	Open Sea	.
cg18127922	80.3018	78.1676	-2.13416	0.00011544	chr17	46672255	46672256	North Shore	HOXB6
cg09153518	88.909	86.7762	-2.13282	1.74965e-05	chr10	103370811	103370812	Open Sea	FBXW4
cg22542632	83.6306	81.4985	-2.13207	0.000602751	chr4	59362677	59362678	Open Sea	.
cg16403125	82.7524	80.6215	-2.13092	0.000881767	chr17	75184303	75184304	Open Sea	.
cg03392438	85.3069	83.1763	-2.13058	0.000119449	chr3	30204115	30204116	Open Sea	.
cg23979508	84.0319	81.9015	-2.13042	0.000303369	chr5	139248568	139248569	Open Sea	.
cg16145143	80.106	77.9762	-2.12978	0.000840284	chr22	50719425	50719426	Island	.
cg11788928	83.0234	80.8949	-2.12856	0.000231086	chr7	82901268	82901269	Open Sea	.
cg15628834	80.0673	77.9394	-2.12787	0.000513754	chr15	74285377	74285378	South Shore	.
cg10685982	90.4237	88.2969	-2.12685	0.000727171	chr7	134674043	134674044	South Shelf	AGBL3
cg17238195	85.728	83.6034	-2.12464	0.00083946	chr5	60601089	60601090	Open Sea	.
cg02322499	81.2544	79.1309	-2.12346	0.000132657	chr1	38587370	38587371	Open Sea	.
cg09878457	82.6905	80.5679	-2.12261	0.000117034	chr9	139720140	139720141	South Shelf	.
cg08081506	87.4384	85.3163	-2.12209	0.000223795	chr15	96949608	96949609	North Shelf	.
cg19324118	88.8562	86.7343	-2.12194	0.000801474	chr7	105279494	105279495	Open Sea	.
cg16933762	83.4755	81.354	-2.12154	0.000271884	chr3	77147109	77147110	North Shore	.
cg08776820	88.2159	86.0954	-2.12045	0.000255288	chr5	54721148	54721149	Open Sea	SKIV2L2
cg22636545	86.8735	84.7552	-2.11827	0.000834874	chr11	12297590	12297591	Open Sea	.
cg00431187	90.3669	88.2488	-2.11818	0.000220333	chr7	27161749	27161750	North Shore	AC004080.12
cg21471928	77.4572	75.3414	-2.11574	0.000583035	chr14	105259946	105259947	North Shore	AKT1
cg11198830	87.7214	85.6107	-2.11071	2.2944e-05	chr9	116379490	116379491	Open Sea	.
cg01798341	80.922	78.8132	-2.10879	0.00097852	chr17	80842262	80842263	Open Sea	.
cg08823435	88.0578	85.9499	-2.10792	4.28006e-05	chr3	14598714	14598715	South Shore	.
cg08203410	84.959	82.8514	-2.10764	5.912e-05	chr8	22576658	22576659	Open Sea	.
cg01942320	90.0899	87.9823	-2.10755	0.000890551	chr14	31873218	31873219	Open Sea	.
cg17913675	13.5138	11.4085	-2.10537	5.42568e-05	chr16	50702614	50702615	Open Sea	SNX20
cg27075679	86.032	83.9317	-2.10028	0.000255377	chr1	63186797	63186798	Open Sea	.
cg19769956	87.6645	85.567	-2.09758	0.000151252	chr2	15557796	15557797	Open Sea	NBAS
cg24607299	83.7333	81.6364	-2.09688	0.000759296	chr3	128753024	128753025	Open Sea	CCDC48
cg10998818	90.6531	88.5578	-2.09526	0.000385929	chr7	98547564	98547565	North Shelf	.
cg22373650	87.4641	85.3702	-2.0939	0.000213075	chr2	10729148	10729149	Open Sea	.
cg17874329	90.0089	87.9174	-2.09149	0.000172618	chr4	39339467	39339468	Open Sea	.
cg02520942	84.6868	82.5959	-2.09092	0.00031412	chrX	128782756	128782757	Open Sea	APLN
cg14671753	87.4971	85.4093	-2.08778	0.000816519	chr7	115877975	115877976	Open Sea	.
cg00646257	85.9556	83.8684	-2.08728	0.000101981	chr8	84315877	84315878	Open Sea	.
cg18343862	84.0401	81.9532	-2.08687	0.000151021	chr11	10590003	10590004	Open Sea	LYVE1
cg21712619	80.9944	78.9137	-2.08063	0.000959433	chr10	325445	325446	Open Sea	.
cg08842032	77.3611	75.2827	-2.0784	0.000428752	chr17	48612147	48612148	North Shore	.
cg18991449	87.5465	85.4685	-2.07803	0.00015555	chr14	77536428	77536429	Open Sea	RP11-7F17.3
cg05745508	81.2068	79.1289	-2.07793	0.000398814	chr14	67994528	67994529	Open Sea	.
cg15037581	88.6733	86.5956	-2.07765	0.000417862	chr13	94535214	94535215	Open Sea	.
cg16192413	89.2725	87.1961	-2.07643	0.000179493	chr19	1226669	1226670	Island	.
cg20401323	91.1523	89.077	-2.07532	0.000784109	chr6	55943461	55943462	Open Sea	.
cg14623927	81.5259	79.4522	-2.07367	0.000819879	chr1	29577797	29577798	Open Sea	.
cg21051426	89.3689	87.2958	-2.07308	6.58399e-05	chr7	73755391	73755392	South Shelf	.
cg19663296	83.0406	80.9731	-2.06755	0.000865293	chr11	120734648	120734649	Open Sea	.
cg17504765	90.1722	88.1061	-2.06607	0.000752804	chr4	96300958	96300959	Open Sea	.
cg06347454	80.7032	78.6467	-2.05647	0.000945243	chr7	48494519	48494520	Island	.
cg00421585	82.7686	80.7128	-2.05584	9.03034e-05	chr1	21930189	21930190	Island	RAP1GAP
cg19808323	87.9811	85.9262	-2.05489	0.000350308	chr11	44972971	44972972	South Shore	.
cg04101495	90.3845	88.3303	-2.05421	0.000641561	chr7	4155117	4155118	South Shore	.
cg07066790	88.3437	86.294	-2.04969	0.000347611	chr2	240876991	240876992	North Shore	.
cg15892776	81.3815	79.3358	-2.04575	0.000397126	chr16	2546749	2546750	Island	TBC1D24
cg16894982	90.1979	88.1532	-2.04477	0.000966445	chr2	176829282	176829283	Open Sea	KIAA1715
cg23493392	81.9926	79.9489	-2.0437	0.000500591	chr4	81056451	81056452	Open Sea	.
cg11792409	85.2395	83.1964	-2.04308	0.000227762	chr1	201592375	201592376	Open Sea	.
cg18457159	87.8105	85.7756	-2.03488	0.000471005	chr17	73489129	73489130	Open Sea	KIAA0195
cg22509807	87.3282	85.2934	-2.03478	0.000112373	chr3	179870362	179870363	Open Sea	.
cg03571121	78.9164	76.8839	-2.03248	0.000869851	chr11	2832861	2832862	South Shelf	.
cg21134232	80.2164	78.188	-2.02844	0.000420186	chr7	27155548	27155549	South Shore	AC004080.12
cg17081684	86.5947	84.5668	-2.02791	0.000418246	chr2	49129960	49129961	Open Sea	.
cg19540824	10.4092	8.38149	-2.0277	0.000159279	chr17	1687348	1687349	Open Sea	.
cg00568164	87.2355	85.2089	-2.02667	0.000433472	chr11	44927222	44927223	Open Sea	.
cg13696887	86.3795	84.3531	-2.02643	0.000240143	chr12	52800423	52800424	Open Sea	.
cg04731478	88.4028	86.3766	-2.02625	0.000348831	chr8	32802821	32802822	Open Sea	.
cg07665352	90.6076	88.5844	-2.02316	0.000518231	chr10	5135453	5135454	Open Sea	.
cg06605558	89.2216	87.2027	-2.01892	0.000477736	chr5	307899	307900	North Shore	.
cg25164194	92.0068	89.9881	-2.01877	0.000658062	chr18	44482613	44482614	Open Sea	.
cg18039957	87.9737	85.9556	-2.01809	2.40923e-05	chr22	18291848	18291849	Open Sea	.
cg23106905	88.4392	86.423	-2.01619	0.00044884	chr3	173775061	173775062	Open Sea	.
cg09127179	87.7851	85.7691	-2.01597	0.000119171	chr17	52938163	52938164	Open Sea	.
cg07489447	86.881	84.8652	-2.01581	0.000289273	chr6	170398571	170398572	North Shelf	.
cg23353861	82.9661	80.9505	-2.01556	0.000310343	chr19	42727308	42727309	North Shelf	.
cg00939910	83.0856	81.0701	-2.01549	0.000120527	chr12	125066040	125066041	Open Sea	.
cg14264119	85.1238	83.1115	-2.01231	0.000244443	chr10	11783794	11783795	North Shore	.
cg02815538	82.7915	80.7793	-2.01212	0.000500648	chr1	111822494	111822495	Open Sea	.
cg23852488	82.9221	80.9116	-2.01045	0.000908977	chr2	242087503	242087504	North Shore	.
cg13343638	90.1296	88.1203	-2.00924	0.000177193	chr16	11217616	11217617	Open Sea	CLEC16A
cg01864127	92.7678	90.7589	-2.00892	3.55569e-05	chr5	1324183	1324184	Open Sea	.
cg15097336	92.2207	90.2121	-2.00869	0.000289997	chr1	115301970	115301971	Open Sea	.
cg07857877	92.179	90.1706	-2.00842	3.21657e-05	chr6	154934247	154934248	Open Sea	.
cg04176557	78.691	76.6827	-2.00833	0.000420485	chr11	75902270	75902271	North Shelf	.
cg08803589	84.2787	82.2704	-2.0083	0.000783443	chr8	37352494	37352495	Open Sea	.
cg01515508	87.5515	85.5434	-2.00817	0.000652862	chr1	10728270	10728271	South Shelf	.
cg00018103	88.2063	86.1981	-2.00814	6.53483e-05	chr1	29513749	29513750	Open Sea	.
cg13424529	88.4796	86.472	-2.00753	0.000759864	chr1	154539224	154539225	North Shore	.
cg09572697	87.4603	85.4541	-2.00619	0.00056359	chr6	168450084	168450085	South Shore	.
cg26980530	87.2537	85.2504	-2.00327	0.000374514	chr17	30267337	30267338	South Shelf	SUZ12
cg24835788	79.536	77.5338	-2.0022	0.000836009	chr8	3192452	3192453	Open Sea	.
cg18301717	82.4073	80.4059	-2.00144	0.000871943	chr2	20688014	20688015	Open Sea	.
cg09164040	87.223	85.2219	-2.00108	0.000805101	chr2	86024524	86024525	Open Sea	.
cg21620606	85.3848	83.3838	-2.001	0.000141553	chr4	1342894	1342895	South Shore	.
cg22436957	78.6411	76.6422	-1.99892	0.000840507	chr1	9413089	9413090	North Shelf	.
cg07847414	90.9295	88.9312	-1.99831	0.000522044	chr1	248550152	248550153	Open Sea	.
cg19822716	83.5789	81.5817	-1.99727	0.00097735	chr19	1154276	1154277	Island	SBNO2
cg16664238	90.6485	88.6514	-1.99719	7.20158e-05	chr16	70688460	70688461	Open Sea	IL34
cg20460697	14.5936	12.5969	-1.99668	0.000732718	chr18	56338298	56338299	Island	.
cg14431337	84.5743	82.5793	-1.99502	0.000852405	chr7	75047781	75047782	North Shelf	POM121C
cg10438879	88.2286	86.2358	-1.99277	0.000951414	chr1	175130855	175130856	Open Sea	.
cg03068030	86.44	84.4483	-1.99174	0.000679237	chr22	46688823	46688824	North Shelf	TTC38
cg26478992	87.8394	85.8498	-1.98952	0.000218793	chr9	95245965	95245966	Open Sea	.
cg04522776	88.4717	86.4826	-1.98904	3.94496e-05	chr20	62059434	62059435	Island	.
cg13386215	88.2267	86.2378	-1.98896	0.000524927	chr5	130540986	130540987	Open Sea	LYRM7
cg02567151	82.6087	80.6234	-1.98534	6.75446e-05	chr20	61915437	61915438	North Shore	.
cg13858847	83.881	81.8972	-1.98385	0.000447676	chr10	129172498	129172499	Open Sea	.
cg06008926	13.0995	11.1176	-1.98183	0.000881954	chr5	170740673	170740674	North Shore	.
cg25302012	88.8512	86.8712	-1.98008	0.000131725	chr7	151875059	151875060	Open Sea	MLL3
cg19775284	79.5939	77.6143	-1.97962	0.000942177	chr2	121571125	121571126	Open Sea	.
cg20194872	86.5581	84.5796	-1.97852	0.000257258	chr6	41519635	41519636	South Shelf	.
cg23756354	88.5512	86.5735	-1.97772	0.000467857	chr6	30713097	30713098	South Shore	.
cg00502509	85.3564	83.3794	-1.97702	0.000148913	chr7	1956121	1956122	Open Sea	.
cg00073592	90.2731	88.2969	-1.97622	0.000881673	chr11	43419565	43419566	Open Sea	TTC17
cg26662102	79.2165	77.2415	-1.97503	0.000716365	chr1	4758079	4758080	Open Sea	.
cg17221864	88.3555	86.3824	-1.97308	0.000966884	chr9	96055302	96055303	Island	WNK2
cg06521958	84.415	82.442	-1.97303	0.000106147	chr16	89958420	89958421	Open Sea	.
cg07791676	89.5034	87.5333	-1.97009	1.01907e-05	chr1	106338597	106338598	Open Sea	.
cg12734537	86.5703	84.6005	-1.96976	0.000694804	chr2	203739399	203739400	South Shelf	.
cg17318058	84.8966	82.9275	-1.96907	0.000536667	chr10	602413	602414	Open Sea	.
cg07585928	87.8464	85.8774	-1.96897	0.000643698	chr20	30457131	30457132	North Shore	.
cg26937759	88.8714	86.9024	-1.96897	0.000921305	chr2	212901160	212901161	Open Sea	.
cg11889511	89.1481	87.1798	-1.96838	0.000265086	chr17	11998383	11998384	Open Sea	.
cg06873498	82.4226	80.4559	-1.96669	0.00038275	chr16	85652969	85652970	South Shelf	.
cg23701146	88.6194	86.6528	-1.96663	0.000392167	chr20	37077131	37077132	South Shore	SNHG11
cg10561971	87.2239	85.259	-1.96491	7.05709e-05	chr11	11454329	11454330	Open Sea	GALNTL4
cg04739770	89.2813	87.3185	-1.96275	9.94166e-05	chr4	186373354	186373355	Open Sea	.
cg14578507	79.3705	77.4095	-1.96103	0.000853232	chr20	54775489	54775490	Open Sea	.
cg23085704	80.9413	78.9816	-1.95969	0.000723549	chr15	99504334	99504335	South Shelf	IGF1R
cg02446282	83.6942	81.7348	-1.95947	0.000418063	chr6	73910861	73910862	Open Sea	.
cg09864712	83.182	81.223	-1.95895	0.000719612	chr16	726786	726787	North Shelf	RHBDL1
cg07398884	89.7115	87.7528	-1.95875	0.000106872	chr11	71703325	71703326	Open Sea	.
cg25391098	88.8129	86.8554	-1.95756	0.000672165	chr9	8558588	8558589	Open Sea	.
cg17762975	86.431	84.4786	-1.95244	0.000658048	chr8	10381918	10381919	Open Sea	.
cg07790638	89.7408	87.7905	-1.95023	0.000528395	chr4	113508575	113508576	Open Sea	C4orf21
cg23199292	90.3092	88.3617	-1.94758	0.00064665	chr1	150131162	150131163	Open Sea	PLEKHO1
cg09495140	14.4171	12.4703	-1.94679	3.55196e-05	chr2	30569498	30569499	Open Sea	.
cg14049741	85.4915	83.5455	-1.94596	0.000302734	chr21	45741453	45741454	North Shore	PFKL
cg22855377	89.1979	87.2524	-1.94543	0.000495727	chr20	20501712	20501713	Open Sea	RALGAPA2
cg24406771	88.1902	86.2459	-1.94424	0.000456739	chr1	229002047	229002048	Open Sea	.
cg01120369	86.3918	84.4485	-1.94324	0.00077299	chr3	129303326	129303327	Open Sea	PLXND1
cg10569147	87.5956	85.6527	-1.94285	0.000615642	chr9	85816185	85816186	Open Sea	.
cg07636146	80.298	78.3553	-1.94272	0.000773067	chr14	105349570	105349571	North Shore	KIAA0284
cg02100313	84.1386	82.1976	-1.94097	0.000175896	chr9	131841120	131841121	North Shore	.
cg13625295	87.433	85.4925	-1.94044	0.000958892	chr15	80434210	80434211	Open Sea	.
cg25600774	88.4404	86.5012	-1.9392	0.000260316	chr6	41776562	41776563	South Shelf	.
cg03057764	10.9025	8.96648	-1.93597	0.000722409	chr12	95009194	95009195	Open Sea	.
cg22673380	89.6591	87.7248	-1.93435	0.000535762	chr5	1054688	1054689	Island	.
cg13432913	86.4485	84.5142	-1.93427	0.000669837	chr5	132592114	132592115	Open Sea	.
cg26707407	92.5738	90.6411	-1.93268	4.17917e-05	chr4	75026843	75026844	South Shelf	MTHFD2L
cg16529616	92.2037	90.2722	-1.93142	0.000447168	chr6	100716230	100716231	Open Sea	.
cg06253922	85.4925	83.5625	-1.93003	0.000653432	chr13	41041678	41041679	Open Sea	.
cg13622660	85.1701	83.2431	-1.92704	0.000224558	chr14	100575817	100575818	Open Sea	.
cg17573441	89.466	87.5393	-1.92675	0.000878614	chr1	2419059	2419060	South Shelf	PLCH2
cg16061301	91.6042	89.6811	-1.92313	5.10401e-05	chr6	28886047	28886048	Open Sea	.
cg08384328	89.692	87.7696	-1.9224	0.000619744	chr15	78078251	78078252	Open Sea	.
cg14389081	87.0901	85.1678	-1.92234	0.000943501	chr6	28477973	28477974	Open Sea	.
cg21772191	87.3207	85.3994	-1.92132	0.000627487	chr8	98885313	98885314	South Shelf	.
cg08436681	85.4634	83.5447	-1.91875	0.00073273	chr12	54115323	54115324	Open Sea	CALCOCO1
cg18262615	91.0799	89.1616	-1.91825	0.000740792	chr3	183225889	183225890	Open Sea	KLHL6
cg20805961	88.6718	86.7544	-1.9174	0.000639301	chr1	91361641	91361642	South Shelf	.
cg00022871	81.5827	79.6676	-1.91512	0.000963739	chr17	43884358	43884359	Open Sea	.
cg07066652	90.1508	88.2358	-1.91498	0.000685718	chr12	28473148	28473149	Open Sea	.
cg00310521	89.2302	87.3155	-1.91466	0.0005679	chr2	241339244	241339245	Open Sea	.
cg10246751	83.6788	81.7669	-1.91182	0.000542041	chr7	1192395	1192396	Open Sea	.
cg00807742	82.845	80.9337	-1.91136	0.000935195	chr9	132637322	132637323	South Shore	.
cg20867603	87.3509	85.4405	-1.91036	0.000290655	chr7	158828235	158828236	South Shelf	.
cg11029270	89.5204	87.6104	-1.91003	3.0985e-05	chr11	117068115	117068116	Open Sea	SIDT2
cg23538400	81.7765	79.8665	-1.90998	0.000700395	chr17	1864361	1864362	Open Sea	.
cg20604493	86.3818	84.4724	-1.90936	0.000284797	chr5	95738023	95738024	Open Sea	.
cg07922619	86.7689	84.8597	-1.90923	0.000538764	chr1	2997742	2997743	North Shore	.
cg09020705	78.7501	76.8415	-1.90857	0.000614414	chr16	30678903	30678904	Open Sea	FBRS
cg08549719	91.8112	89.9046	-1.90654	0.000114922	chr5	145631337	145631338	Open Sea	RBM27
cg05124166	90.4506	88.5464	-1.90418	7.65619e-05	chr4	57180053	57180054	North Shore	.
cg05277491	92.0962	90.1923	-1.90382	0.000315534	chr15	85482074	85482075	Open Sea	.
cg05798401	90.3274	88.4239	-1.90349	0.000128775	chr2	236625661	236625662	Open Sea	.
cg00843539	88.8971	86.9947	-1.90243	0.000499494	chr15	57941483	57941484	Open Sea	.
cg25204209	87.5919	85.6907	-1.90122	0.000438834	chr22	20024371	20024372	Open Sea	C22orf25
cg18490238	85.537	83.6376	-1.89937	0.000587821	chr19	46060602	46060603	South Shelf	.
cg03771183	83.8743	81.9763	-1.89797	0.000522423	chr16	1608904	1608905	South Shelf	.
cg13538320	90.9592	89.0639	-1.89523	0.00059375	chr9	125676847	125676848	Open Sea	.
cg09795688	82.3384	80.4443	-1.89413	0.000484476	chr11	33097876	33097877	Open Sea	PIGCP1
cg10410513	91.9978	90.1079	-1.88989	0.00054074	chr8	1893887	1893888	Island	ARHGEF10
cg22660933	90.2728	88.3834	-1.88941	0.00040335	chr17	46608355	46608356	Island	HOXB1
cg19937378	93.5806	91.6914	-1.88915	0.000201577	chr14	94088174	94088175	Open Sea	UNC79
cg09351960	89.5513	87.6644	-1.88689	0.000449268	chr7	30652139	30652140	Open Sea	.
cg05475575	82.6204	80.7344	-1.88596	0.00094345	chr15	40423445	40423446	Open Sea	.
cg03525758	89.5845	87.6989	-1.88557	0.000468133	chr5	54335557	54335558	Open Sea	.
cg10171565	91.918	90.0331	-1.88495	0.000238967	chr2	58193386	58193387	Open Sea	.
cg25367332	88.2043	86.3197	-1.88462	0.000508949	chr11	125135875	125135876	Open Sea	.
cg06934110	81.8164	79.9343	-1.88211	0.000432244	chr7	99017288	99017289	Island	PTCD1
cg02717221	86.8428	84.9614	-1.8814	0.000747645	chr10	97987316	97987317	Open Sea	BLNK
cg04695781	89.4078	87.5276	-1.88021	9.37518e-05	chr16	85217179	85217180	Open Sea	.
cg26389285	92.8993	91.0197	-1.87958	0.000931883	chr15	59507385	59507386	Open Sea	.
cg05013935	81.5464	79.6707	-1.87567	0.00088169	chr6	33917008	33917009	Open Sea	.
cg00231497	90.8127	88.9377	-1.875	0.000827179	chr4	77587027	77587028	Open Sea	.
cg03442534	89.7108	87.8362	-1.8746	0.000196622	chr4	116599939	116599940	Open Sea	.
cg03062033	81.7538	79.8796	-1.87423	0.000463869	chr22	24562887	24562888	Open Sea	CABIN1
cg14138312	89.8205	87.9484	-1.87212	0.00033575	chr9	6869699	6869700	Open Sea	.
cg09014902	87.5432	85.6714	-1.87176	6.06749e-05	chr15	67409482	67409483	Open Sea	.
cg01708964	85.0867	83.2155	-1.87115	0.000154341	chr7	44181791	44181792	North Shelf	.
cg01768653	91.5148	89.6451	-1.86978	0.000368024	chr13	59310104	59310105	Open Sea	.
cg27618252	86.9681	85.1003	-1.86777	0.00074099	chr6	128554002	128554003	Open Sea	.
cg12195956	87.3703	85.5066	-1.86371	0.000966422	chr3	39227307	39227308	Open Sea	XIRP1
cg19738882	85.7341	83.8731	-1.86104	0.000166525	chr14	91278293	91278294	North Shelf	.
cg14046228	83.6868	81.8265	-1.86033	0.000768965	chr2	241157482	241157483	Open Sea	.
cg26619570	91.4798	89.6199	-1.85986	0.000332295	chr12	80308778	80308779	Open Sea	.
cg19874515	84.3051	82.4454	-1.85973	0.000843242	chr1	41951809	41951810	Open Sea	.
cg24318774	83.0004	81.1421	-1.85831	0.000900244	chr19	6240688	6240689	Open Sea	.
cg12203525	88.1631	86.3057	-1.85745	5.63416e-05	chr12	31130225	31130226	Open Sea	.
cg17945041	89.8474	87.9908	-1.8566	0.000333762	chr4	120323528	120323529	Open Sea	.
cg12095177	91.4464	89.5912	-1.85523	0.000724154	chr8	37278566	37278567	Open Sea	.
cg08772548	78.6524	76.7991	-1.85335	0.000797055	chr17	39929259	39929260	Open Sea	.
cg12817634	86.8925	85.0393	-1.85327	0.000338266	chr12	7303053	7303054	Open Sea	.
cg22983321	84.3237	82.4732	-1.85049	0.000715933	chr7	142584444	142584445	Open Sea	.
cg16568921	85.6593	83.8106	-1.84868	4.47807e-05	chr8	142184979	142184980	South Shore	.
cg18239372	9.46702	7.62237	-1.84464	0.000490598	chr6	170600562	170600563	Island	.
cg15002250	87.9612	86.1171	-1.84409	0.000202785	chr2	236619445	236619446	Open Sea	.
cg22336491	84.7803	82.9395	-1.84078	0.000436667	chr12	124833600	124833601	South Shelf	.
cg02085186	84.736	82.8956	-1.84043	0.000940602	chr16	23795768	23795769	Open Sea	.
cg21533830	80.134	78.2952	-1.83881	0.000891557	chr11	117301482	117301483	South Shelf	DSCAML1
cg13746265	87.3339	85.4961	-1.83779	0.000673668	chr7	4176330	4176331	Open Sea	.
cg08564555	87.5146	85.6787	-1.83596	0.000667716	chr2	135472528	135472529	North Shelf	.
cg10120852	83.6366	81.8027	-1.83389	0.000672829	chr19	38933745	38933746	Open Sea	.
cg10755653	90.7474	88.914	-1.83343	0.000976006	chr14	74098383	74098384	North Shore	NDUFB8P1
cg22485938	91.8026	89.9694	-1.83321	0.000438595	chr5	142394075	142394076	Open Sea	.
cg26766772	82.8371	81.0041	-1.83303	0.000817642	chr14	24897505	24897506	North Shore	CBLN3
cg14630200	88.35	86.5173	-1.83263	0.000292205	chr6	167267468	167267469	Open Sea	.
cg24539668	15.1245	13.2927	-1.83182	0.000147403	chr2	47499521	47499522	Island	.
cg22151504	86.2721	84.4421	-1.82999	0.000328681	chr12	110212888	110212889	Open Sea	.
cg20809067	15.8683	14.0388	-1.82955	0.000597029	chr17	4166410	4166411	North Shore	.
cg07274395	84.8862	83.0609	-1.82525	0.000943771	chr17	27311650	27311651	North Shore	.
cg24141911	86.2284	84.4033	-1.82511	0.000173928	chr5	168196172	168196173	Open Sea	.
cg24599790	92.16	90.3397	-1.82031	9.34568e-05	chr5	18972260	18972261	Open Sea	.
cg20080859	91.338	89.5184	-1.81963	6.38352e-05	chr19	36896718	36896719	Open Sea	.
cg02287146	91.0487	89.2304	-1.81822	1.23044e-05	chr5	113666840	113666841	Open Sea	.
cg19864941	85.9862	84.1721	-1.8141	0.000330305	chr11	67261521	67261522	Island	PITPNM1
cg22967533	82.2379	80.4241	-1.81384	0.000483345	chr10	112542672	112542673	Open Sea	.
cg11645318	85.5476	83.7351	-1.81245	0.000556543	chr7	37491346	37491347	South Shelf	.
cg21991803	88.7644	86.9526	-1.81181	0.000399285	chr12	2613448	2613449	Open Sea	.
cg00288815	87.1878	85.376	-1.81175	0.000975822	chr15	85345200	85345201	Open Sea	ZNF592
cg23652026	93.2082	91.3973	-1.81092	0.000643747	chr6	32906526	32906527	Open Sea	HLA-DMB
cg11044813	89.0796	87.2687	-1.81087	0.000973164	chr5	132592086	132592087	Open Sea	.
cg21858461	88.7347	86.9266	-1.80813	0.000543497	chr2	159929612	159929613	Open Sea	.
cg17891088	87.3625	85.5559	-1.80665	0.00060302	chr12	52800261	52800262	Open Sea	.
cg21362730	92.0464	90.2399	-1.8065	0.000807301	chr12	5348475	5348476	Open Sea	.
cg07753598	85.9556	84.1495	-1.80603	0.000413871	chr2	219267634	219267635	North Shelf	.
cg24875988	83.6103	81.8049	-1.80547	0.000280741	chr14	93555631	93555632	Open Sea	.
cg02154997	84.7768	82.9734	-1.80339	0.000661278	chr11	46397426	46397427	South Shore	DGKZ
cg05581851	13.3256	11.5227	-1.80291	0.000636502	chr13	26796831	26796832	South Shore	.
cg07308040	82.9182	81.1208	-1.79737	0.00040847	chr10	110468832	110468833	Open Sea	.
cg05372370	91.0357	89.2386	-1.79716	0.00061032	chr8	90784993	90784994	Open Sea	RIPK2
cg15831785	89.0541	87.2574	-1.79663	0.000101851	chr15	92159220	92159221	Open Sea	.
cg14848409	89.9416	88.1452	-1.79636	0.000773889	chr1	96048160	96048161	Open Sea	.
cg00882451	82.672	80.8766	-1.79544	0.000791855	chr16	21222863	21222864	Open Sea	ZP2
cg27315303	92.8202	91.0266	-1.79366	7.1582e-05	chr5	89831311	89831312	Open Sea	.
cg08984982	91.237	89.4445	-1.7925	0.000317673	chr9	129320140	129320141	Open Sea	.
cg19527748	89.9311	88.1387	-1.79236	0.000243495	chr10	43632601	43632602	North Shore	.
cg22477353	88.4381	86.6464	-1.79173	0.000221964	chr6	3224130	3224131	North Shore	.
cg07479707	92.4065	90.6175	-1.78909	0.000805723	chr1	11396967	11396968	Open Sea	.
cg27461807	86.875	85.0861	-1.78887	0.000771999	chr11	67235075	67235076	North Shore	.
cg04290145	91.4938	89.7056	-1.78817	2.84554e-05	chr1	56511397	56511398	Open Sea	.
cg20185437	10.3859	8.59788	-1.788	0.000453716	chr22	37594354	37594355	North Shore	.
cg11898816	87.975	86.1887	-1.78624	0.000759113	chr10	134671276	134671277	North Shore	C10orf93
cg16712481	91.1045	89.3189	-1.78569	0.000112562	chr16	60556955	60556956	Open Sea	.
cg24274303	90.4139	88.6288	-1.78506	0.0006102	chr8	129540316	129540317	Open Sea	.
cg07984365	85.5062	83.7213	-1.78482	0.000416923	chr16	739425	739426	North Shore	WDR24
cg07733198	90.922	89.1376	-1.7844	0.000658484	chr16	11096966	11096967	Open Sea	CLEC16A
cg15929219	87.0285	85.2442	-1.78432	0.000519792	chr17	79146303	79146304	Open Sea	.
cg16746816	86.5223	84.7381	-1.78422	0.000429443	chr7	25108670	25108671	Open Sea	.
cg00266604	88.4065	86.6251	-1.78133	0.000204167	chr6	30178343	30178344	North Shelf	.
cg24818472	87.5641	85.7836	-1.78049	0.000981756	chr17	41175838	41175839	North Shore	.
cg18759202	81.2933	79.5143	-1.77903	0.000678622	chr12	2024492	2024493	Open Sea	.
cg08925019	83.7271	81.9498	-1.77723	0.000509698	chr8	20079430	20079431	Open Sea	.
cg12800566	83.7371	81.9601	-1.777	0.000210352	chr5	179765497	179765498	Open Sea	GFPT2
cg17843668	92.1927	90.4167	-1.77603	0.000631028	chr12	111074716	111074717	Open Sea	.
cg03809993	84.6024	82.8293	-1.77313	0.000849981	chr2	20409263	20409264	Open Sea	.
cg21470142	88.4583	86.6858	-1.77249	0.000603926	chr8	41732895	41732896	North Shore	.
cg14009746	86.7234	84.9509	-1.77241	0.000885931	chr14	55459370	55459371	Open Sea	.
cg19313373	86.6023	84.8308	-1.77159	0.000439639	chr1	162694184	162694185	Open Sea	.
cg19411699	87.3751	85.6037	-1.77146	0.000998316	chr2	225792082	225792083	Open Sea	.
cg19062940	87.3054	85.5347	-1.7707	0.000462723	chr12	101049764	101049765	Open Sea	.
cg02165555	91.2548	89.4845	-1.77032	0.000115781	chr22	20925850	20925851	Open Sea	.
cg19140548	87.2752	85.5053	-1.76989	0.000488108	chr10	105552406	105552407	Open Sea	.
cg07670713	85.3519	83.5846	-1.76738	0.0003939	chr1	247653346	247653347	Open Sea	.
cg17799052	83.0731	81.306	-1.76717	0.000727134	chr12	133148718	133148719	Island	FBRSL1
cg06396324	88.6533	86.8876	-1.76568	0.000347173	chr19	4652549	4652550	South Shore	TNFAIP8L1
cg26847917	86.5696	84.8064	-1.76318	0.00056016	chr14	76459716	76459717	Open Sea	.
cg05081050	88.5159	86.7533	-1.76257	0.000508356	chr14	105639533	105639534	Open Sea	NUDT14
cg25123452	90.9073	89.1448	-1.76248	0.000903169	chr2	241073745	241073746	North Shore	.
cg26241515	85.2371	83.4756	-1.76149	0.000508338	chr15	34655234	34655235	Open Sea	.
cg25616264	91.8885	90.1273	-1.76123	0.000754661	chr3	171410141	171410142	Open Sea	PLD1
cg16986298	13.1884	11.4291	-1.75923	5.62163e-05	chr1	27324471	27324472	South Shelf	.
cg18146583	89.6194	87.8617	-1.75766	0.000821361	chr6	168562014	168562015	Open Sea	.
cg15496665	85.2142	83.4572	-1.75705	0.000673202	chr9	118952118	118952119	Open Sea	.
cg25953715	90.2674	88.5122	-1.7552	0.000576562	chr10	68375590	68375591	Open Sea	.
cg19778146	87.3824	85.6304	-1.75201	0.00057205	chr3	129538618	129538619	Open Sea	.
cg08515583	81.9345	80.1865	-1.74806	0.000712369	chr3	69468607	69468608	Open Sea	.
cg08296269	90.0862	88.3385	-1.74773	0.00049908	chr20	62517072	62517073	Open Sea	.
cg24626643	90.7825	89.036	-1.74653	0.000530453	chr10	12196578	12196579	Open Sea	.
cg11132956	84.0361	82.2901	-1.74599	0.000696572	chr7	1771934	1771935	Open Sea	.
cg01256440	91.8231	90.0779	-1.74513	0.000681813	chr11	63886459	63886460	North Shore	FLRT1
cg27550262	11.4085	9.6643	-1.74424	0.000861943	chr7	150783219	150783220	Island	.
cg16140321	91.1402	89.3963	-1.74388	0.0001715	chr6	161575256	161575257	Open Sea	AGPAT4
cg24087924	85.0165	83.2754	-1.74105	0.000465198	chr15	63630808	63630809	Open Sea	.
cg17519283	84.4521	82.7141	-1.73798	0.000869716	chr2	119504813	119504814	Open Sea	.
cg05152713	83.8949	82.1571	-1.73781	0.000596695	chr9	38425359	38425360	South Shore	.
cg01216369	92.0896	90.3544	-1.73513	0.000464188	chr3	172859022	172859023	Open Sea	SPATA16
cg04797428	85.1886	83.4536	-1.73495	0.000909239	chr19	5672095	5672096	Open Sea	.
cg00506913	15.3859	13.6517	-1.73424	0.000718481	chr16	31471204	31471205	Island	ARMC5
cg20808830	86.8828	85.1489	-1.73398	0.000925596	chr11	67310455	67310456	Open Sea	.
cg13360758	91.2718	89.5379	-1.73392	0.000236007	chr2	3467963	3467964	Open Sea	.
cg17718490	12.517	10.7831	-1.73388	0.000548639	chr16	71929223	71929224	Island	IST1
cg16881426	89.555	87.8236	-1.73142	0.000759536	chr5	158826189	158826190	Open Sea	.
cg17975128	88.2094	86.4784	-1.73101	0.000396948	chr4	141678884	141678885	South Shore	.
cg09470905	88.1731	86.4437	-1.72935	9.70498e-05	chr1	45101201	45101202	South Shelf	TMEM53
cg20180236	88.1054	86.378	-1.7274	0.000264728	chr1	230878593	230878594	Open Sea	.
cg03464514	11.8506	10.1238	-1.72684	0.000689219	chr7	137028442	137028443	Open Sea	PTN
cg11441280	89.558	87.8317	-1.72637	0.00044791	chr5	150111536	150111537	Open Sea	.
cg17291176	89.0524	87.3263	-1.72607	3.08579e-05	chr6	41534843	41534844	Open Sea	.
cg02561975	89.4268	87.701	-1.72572	0.000439605	chr6	128330375	128330376	Open Sea	PTPRK
cg04319809	84.6833	82.9579	-1.72541	0.000478056	chr22	50724370	50724371	South Shore	.
cg23945636	88.8105	87.0871	-1.72337	0.00021591	chr15	99278732	99278733	Open Sea	.
cg13483431	90.8039	89.0807	-1.72315	0.000320277	chr3	124949647	124949648	Open Sea	ZNF148
cg01546719	88.8031	87.0811	-1.72204	4.77953e-06	chr8	134125756	134125757	Open Sea	TG
cg25350529	83.4279	81.706	-1.72185	0.000484373	chr2	188039441	188039442	Open Sea	.
cg14249934	90.6682	88.9518	-1.71641	0.000691692	chr8	67590395	67590396	Open Sea	.
cg12277145	12.4256	10.7116	-1.71399	0.00065461	chr1	160232707	160232708	South Shore	.
cg07186730	87.4224	85.7086	-1.71375	0.000517236	chr1	41253466	41253467	South Shelf	.
cg12717580	89.4751	87.7628	-1.71233	0.000979477	chr20	36768314	36768315	Open Sea	.
cg04803402	90.7361	89.0272	-1.70886	0.000987177	chr11	133767993	133767994	Open Sea	.
cg17898375	90.1625	88.456	-1.70653	7.5615e-05	chr7	5455208	5455209	North Shelf	.
cg17046233	87.4246	85.7202	-1.70436	0.00054636	chr12	31118258	31118259	Open Sea	.
cg02535957	91.2659	89.5628	-1.7031	0.000895573	chr15	35463106	35463107	Open Sea	.
cg14091896	90.6289	88.9267	-1.70221	6.74436e-05	chr9	137667343	137667344	Open Sea	.
cg01016289	88.3826	86.6804	-1.70215	0.000654067	chr10	129679744	129679745	Open Sea	.
cg09075378	87.2913	85.591	-1.7003	0.000685752	chr7	2337473	2337474	Open Sea	.
cg20994912	86.3504	84.6501	-1.70028	0.00064925	chr20	59702512	59702513	Open Sea	.
cg16018233	92.2655	90.5659	-1.69959	0.000182223	chr2	86096120	86096121	Open Sea	.
cg15444728	83.6836	81.9846	-1.69904	0.000968194	chr18	43751442	43751443	North Shore	.
cg12924896	87.794	86.0957	-1.69829	0.000818449	chr2	122104192	122104193	Open Sea	.
cg16161629	90.3592	88.6627	-1.69653	0.000173022	chr15	39887718	39887719	Open Sea	THBS1
cg14999529	82.5194	80.8229	-1.69647	0.000455506	chr3	67345471	67345472	Open Sea	.
cg08113359	87.8435	86.1495	-1.69404	0.000534638	chr17	8280551	8280552	South Shore	.
cg02927981	87.186	85.4928	-1.69318	0.000756812	chr6	32042430	32042431	Open Sea	.
cg15036591	88.8342	87.1419	-1.69234	0.000422789	chr16	14029576	14029577	Open Sea	ERCC4
cg26283127	82.2677	80.5757	-1.692	0.0004505	chr17	1639552	1639553	South Shelf	.
cg07092603	89.5836	87.8916	-1.69196	0.000319946	chr2	121243170	121243171	Open Sea	.
cg05246948	91.5959	89.9044	-1.69154	0.00087202	chr9	90281970	90281971	Open Sea	.
cg13866149	89.5819	87.8921	-1.68981	0.00026715	chr9	127036966	127036967	Open Sea	.
cg00273754	88.9445	87.2549	-1.68959	7.57207e-05	chr6	14305310	14305311	Open Sea	.
cg24402935	90.8931	89.2046	-1.68854	0.000181278	chr2	50884693	50884694	Open Sea	.
cg00274550	11.6079	9.92236	-1.68557	0.000272373	chr3	197025150	197025151	Island	AC092937.2
cg22590568	83.9421	82.2567	-1.68534	0.000457788	chr6	36235043	36235044	Open Sea	.
cg12733249	88.1386	86.4559	-1.6827	0.000234624	chr8	27743279	27743280	Open Sea	.
cg24691196	89.2264	87.5444	-1.68198	2.71997e-05	chr11	35352162	35352163	Open Sea	.
cg00745543	86.9816	85.3001	-1.68147	0.000364652	chr12	48722754	48722755	North Shore	.
cg07676455	91.3166	89.6358	-1.68079	5.85669e-05	chr10	103648550	103648551	Open Sea	.
cg25162403	86.5016	84.8239	-1.67772	0.000608824	chr10	4867930	4867931	North Shore	.
cg01400894	90.8031	89.1261	-1.677	0.000897991	chr17	56617515	56617516	Open Sea	.
cg21410100	89.7177	88.0408	-1.67691	0.000582583	chr1	19745731	19745732	Open Sea	.
cg27589474	92.7235	91.0466	-1.67689	0.000895403	chr7	104747652	104747653	Open Sea	MLL5
cg07055558	88.895	87.22	-1.67502	6.7075e-05	chr7	30963588	30963589	Open Sea	AQP1
cg22911648	86.2248	84.5522	-1.67256	0.000615963	chr6	40989793	40989794	Open Sea	.
cg14172981	82.5603	80.8935	-1.66675	0.000599099	chr13	109959385	109959386	Open Sea	.
cg26522368	90.8863	89.2223	-1.66401	0.000665822	chr19	49703932	49703933	South Shelf	TRPM4
cg18559333	90.7539	89.0921	-1.66173	0.000657317	chr18	6642725	6642726	Open Sea	.
cg14724550	90.8032	89.142	-1.66116	0.000955568	chr11	114064262	114064263	Open Sea	.
cg17165444	92.162	90.5021	-1.65991	3.15627e-05	chr15	101405961	101405962	Open Sea	.
cg26553797	87.3345	85.6765	-1.65801	0.000715781	chr1	41499251	41499252	Open Sea	.
cg07846502	88.7435	87.0855	-1.658	0.000677771	chr1	23760194	23760195	North Shelf	.
cg08959218	90.6828	89.0263	-1.6565	4.84024e-05	chr2	242887391	242887392	Open Sea	.
cg19380303	89.571	87.9192	-1.65179	0.000414156	chr15	90172193	90172194	South Shore	.
cg17103243	91.5778	89.9308	-1.64702	0.000324167	chrX	153221671	153221672	South Shore	HCFC1
cg02959725	88.6356	86.9944	-1.64116	0.000504204	chr3	148664701	148664702	Open Sea	.
cg12090430	88.7767	87.1368	-1.63988	0.000991794	chr10	1769480	1769481	Open Sea	.
cg03788230	94.2249	92.5922	-1.63264	0.000568315	chr10	125816412	125816413	Island	.
cg15412971	86.9617	85.3298	-1.63192	0.000499077	chr4	956119	956120	South Shelf	.
cg08471555	85.6879	84.0584	-1.62952	0.000326271	chr1	228358786	228358787	North Shelf	.
cg00124213	90.4234	88.7947	-1.62871	0.000666852	chr4	37977849	37977850	North Shore	.
cg16901627	86.9525	85.326	-1.62655	0.000546059	chr19	19026289	19026290	North Shelf	.
cg17239894	90.9306	89.3071	-1.62353	0.000872531	chr20	25067662	25067663	South Shelf	.
cg06353432	90.6726	89.0512	-1.62141	0.000746325	chr1	48398332	48398333	Open Sea	.
cg12915819	90.3286	88.7098	-1.61881	0.000106762	chr2	3453113	3453114	South Shore	TTC15
cg11452469	85.6501	84.0332	-1.61691	0.000445875	chr1	55074259	55074260	Open Sea	.
cg01182281	88.4093	86.795	-1.61426	0.00073222	chr10	80148325	80148326	Open Sea	.
cg10304667	90.3567	88.7434	-1.61335	0.000522776	chr6	24879804	24879805	Open Sea	.
cg15161393	90.3997	88.7873	-1.61239	0.00095022	chr1	10762351	10762352	North Shelf	.
cg09164585	90.1676	88.5554	-1.61218	0.00074634	chr8	103865458	103865459	Open Sea	.
cg11185191	89.6474	88.0384	-1.60902	8.62039e-05	chr19	13862428	13862429	South Shelf	CCDC130
cg26684801	91.4743	89.8682	-1.60611	0.000301637	chr5	125709883	125709884	Open Sea	.
cg04819081	88.7219	87.1163	-1.60556	0.000467895	chr2	24026544	24026545	Open Sea	.
cg16346259	89.2921	87.6874	-1.60466	0.000420368	chr12	124025479	124025480	Open Sea	.
cg20494686	85.9978	84.3956	-1.60218	0.000970952	chr6	33948220	33948221	Open Sea	.
cg23690344	90.1886	88.5908	-1.59783	0.000774536	chr22	41649047	41649048	Open Sea	.
cg23449363	89.261	87.6638	-1.5972	0.000168769	chr13	52371614	52371615	Open Sea	.
cg06987896	88.7769	87.1815	-1.59537	0.000410781	chr20	21183080	21183081	Open Sea	.
cg18801044	90.023	88.4284	-1.59461	0.000432775	chr2	196206908	196206909	Open Sea	.
cg25652703	88.4229	86.8305	-1.59247	0.000344212	chr1	186456416	186456417	Open Sea	.
cg10683435	85.3716	83.7804	-1.59116	0.000826381	chr6	31600931	31600932	South Shore	.
cg24044082	90.1645	88.5764	-1.5881	0.000858274	chr17	41930333	41930334	Open Sea	CD300LG
cg03753329	90.7358	89.1496	-1.58618	0.000778054	chr16	57695724	57695725	Open Sea	GPR56
cg01629179	90.8222	89.24	-1.58222	0.000151588	chr3	45653559	45653560	Open Sea	.
cg13092046	90.0864	88.5043	-1.58212	0.000848861	chr9	73255052	73255053	Open Sea	.
cg24595920	89.9502	88.3689	-1.58134	0.000233801	chr17	17402172	17402173	South Shore	.
cg15849017	90.7926	89.2121	-1.58047	0.000477862	chr12	123619618	123619619	Open Sea	.
cg13882462	90.4599	88.8798	-1.58011	0.000173936	chr11	35744680	35744681	Open Sea	.
cg18063591	84.5775	82.9982	-1.57935	0.000677244	chr22	18825219	18825220	South Shelf	.
cg06928382	89.1073	87.529	-1.57824	0.000961146	chr9	139321378	139321379	South Shelf	.
cg15294013	89.1886	87.6106	-1.57804	0.000236755	chr10	11941402	11941403	Open Sea	.
cg01796641	90.4075	88.8306	-1.57697	0.000920028	chr22	50728271	50728272	Island	PLXNB2
cg04835975	86.5235	84.9465	-1.57693	0.000134978	chr22	42775394	42775395	Open Sea	.
cg18572276	87.8729	86.2966	-1.57635	0.00028473	chr9	112860970	112860971	Open Sea	.
cg19657376	92.4718	90.899	-1.57274	0.00016494	chr15	49426154	49426155	Open Sea	COPS2
cg22214414	92.4675	90.8953	-1.57221	0.000691358	chr20	58507232	58507233	North Shore	.
cg02800301	86.9168	85.3454	-1.57138	0.000879145	chr8	42058231	42058232	Open Sea	.
cg10483828	86.5504	84.9793	-1.57115	0.000653478	chr1	1177703	1177704	North Shore	.
cg09195492	88.5889	87.0186	-1.57025	0.000428463	chr9	138838170	138838171	Open Sea	UBAC1
cg16607933	85.4098	83.8401	-1.56961	0.000833925	chr15	28265885	28265886	Open Sea	.
cg02314452	88.7499	87.1821	-1.56771	0.000827161	chr11	86262117	86262118	Open Sea	.
cg10881162	12.483	10.9163	-1.56672	0.000980004	chr3	55613558	55613559	Open Sea	.
cg06289063	87.4395	85.874	-1.56553	0.000418077	chr16	85555086	85555087	South Shelf	.
cg13422257	89.9466	88.382	-1.56462	0.000344929	chr10	125801889	125801890	North Shelf	CHST15
cg15691256	87.7203	86.157	-1.56325	0.000855213	chr1	32210421	32210422	South Shore	.
cg01625761	93.4239	91.8644	-1.55949	0.000136052	chr6	107075197	107075198	Open Sea	.
cg03848290	8.27868	6.71948	-1.55921	5.66205e-05	chr9	129622959	129622960	Island	ZBTB34
cg20246491	88.9862	87.4297	-1.55655	0.000618667	chr4	38168102	38168103	Open Sea	.
cg03019457	90.3507	88.7951	-1.55556	0.00068757	chr10	14883833	14883834	South Shelf	.
cg01552601	90.837	89.2821	-1.55495	0.00012262	chr2	135756466	135756467	Open Sea	YSK4
cg03094787	88.9368	87.3822	-1.55463	0.000624015	chr5	1896973	1896974	Open Sea	.
cg13637269	84.0529	82.5004	-1.5525	0.000860729	chr19	22697330	22697331	North Shelf	.
cg18129996	86.5174	84.9651	-1.55226	0.000658691	chr7	65334477	65334478	North Shelf	.
cg07502784	90.2946	88.7436	-1.55093	0.000226441	chr19	17201872	17201873	Open Sea	.
cg24303303	84.895	83.3446	-1.5505	0.000567375	chr21	44093521	44093522	Open Sea	.
cg16389984	86.0753	84.5256	-1.54971	0.000754592	chr17	41031324	41031325	Open Sea	AC100793.2
cg13205059	85.5635	84.0149	-1.54859	0.000331326	chr1	68586408	68586409	Open Sea	.
cg00298255	90.6015	89.0541	-1.54747	0.000143543	chr16	29858857	29858858	South Shelf	.
cg09698846	92.4456	90.8997	-1.54593	3.77044e-06	chr8	123964152	123964153	Open Sea	ZHX2
cg07975793	91.2646	89.7187	-1.54593	0.000230406	chr1	34175196	34175197	Open Sea	.
cg18757267	92.8217	91.2772	-1.54452	0.000680102	chr1	164704545	164704546	Open Sea	.
cg04360816	91.3372	89.7938	-1.54339	1.90647e-05	chr11	123389033	123389034	Open Sea	.
cg19748605	11.7454	10.2023	-1.54311	0.000944963	chr22	37099752	37099753	South Shore	.
cg14565687	90.2447	88.7021	-1.54265	0.000574066	chr9	126150994	126150995	North Shelf	.
cg09529851	88.0661	86.524	-1.5421	0.000785386	chr3	71782367	71782368	Open Sea	.
cg12779591	90.6484	89.1071	-1.54131	0.000420345	chr4	156744182	156744183	Open Sea	.
cg10821332	87.4821	85.9411	-1.541	0.000643666	chr3	38164739	38164740	Open Sea	DLEC1
cg09564132	88.5403	86.9999	-1.54041	0.000770477	chr6	54512385	54512386	Open Sea	.
cg05855116	87.862	86.3217	-1.54026	0.000761323	chr7	101603335	101603336	Open Sea	.
cg12811285	90.3343	88.7942	-1.54015	5.7951e-05	chr1	160363866	160363867	Open Sea	.
cg12338140	88.4476	86.9075	-1.54008	0.000487126	chr3	126755336	126755337	South Shelf	PLXNA1
cg01706603	89.1538	87.6145	-1.53936	1.67675e-05	chr17	20223299	20223300	North Shore	.
cg04194183	88.5793	87.0412	-1.53811	0.00032925	chr1	27219192	27219193	South Shelf	GPATCH3
cg16803124	89.1065	87.5696	-1.53699	0.00014266	chr10	391247	391248	North Shore	.
cg22363621	90.4401	88.9035	-1.53657	0.000362131	chr12	95451558	95451559	Open Sea	NR2C1
cg18570591	93.8722	92.3357	-1.53653	0.000148016	chr9	117151539	117151540	Open Sea	.
cg04077085	89.1608	87.6258	-1.53496	0.000425371	chr4	9937674	9937675	Open Sea	.
cg22943182	92.0568	90.5224	-1.53445	0.000267799	chr3	108293290	108293291	Open Sea	.
cg00115549	90.7818	89.2481	-1.53374	5.29498e-06	chr8	21968255	21968256	South Shore	.
cg13874879	88.3654	86.8317	-1.53368	0.000121045	chr9	102113855	102113856	Open Sea	.
cg27031079	85.6333	84.1067	-1.52654	0.000814223	chr19	30181699	30181700	Open Sea	.
cg13750142	90.5154	88.9896	-1.52574	0.000530781	chr2	240396591	240396592	Open Sea	.
cg00646379	88.9159	87.3905	-1.52545	0.000121683	chr7	47892539	47892540	Open Sea	.
cg08493904	89.1272	87.6023	-1.52492	0.000843154	chr2	70507416	70507417	Open Sea	PCYOX1
cg26613648	90.5456	89.0208	-1.52479	0.000644531	chr8	23365295	23365296	Open Sea	.
cg19709737	83.5386	82.0139	-1.5247	0.000591191	chr1	15662698	15662699	Open Sea	.
cg19786867	86.7064	85.1837	-1.52265	0.000441256	chr3	122698143	122698144	Open Sea	.
cg11724735	89.8961	88.3736	-1.52255	0.000258353	chr14	68839222	68839223	Open Sea	.
cg13082483	92.7508	91.2286	-1.52224	0.000832948	chr17	35494249	35494250	Open Sea	.
cg00921457	89.9292	88.408	-1.52116	0.000244746	chr12	123417187	123417188	Open Sea	.
cg00239071	89.0054	87.4848	-1.52062	0.000912283	chr14	100789737	100789738	Open Sea	SLC25A47
cg09380235	86.1346	84.6152	-1.51938	0.000368686	chr1	48269717	48269718	Open Sea	.
cg07201740	88.9635	87.4442	-1.5193	0.000604673	chr19	12786938	12786939	Open Sea	DHPS
cg10712934	89.879	88.3599	-1.51906	0.000512618	chr10	686201	686202	Island	.
cg13783719	87.4489	85.933	-1.5159	0.000571304	chr22	38109744	38109745	Open Sea	.
cg16032694	85.4091	83.8936	-1.51545	0.000988273	chr18	77991946	77991947	Open Sea	.
cg03385495	90.8486	89.3341	-1.51455	0.000344153	chr8	49747620	49747621	Island	.
cg24628714	91.5305	90.0193	-1.51126	0.000536479	chr14	95689099	95689100	Open Sea	.
cg07113288	89.7542	88.2461	-1.50804	0.000485531	chr9	136839370	136839371	Open Sea	.
cg03008204	89.8356	88.3283	-1.50724	0.000412548	chr4	1828697	1828698	Island	.
cg09605191	92.5922	91.0852	-1.50698	0.00055583	chr11	27371297	27371298	Open Sea	CCDC34
cg24047044	88.1783	86.6722	-1.50611	0.000469035	chr1	56299009	56299010	Open Sea	.
cg17871184	92.5181	91.0125	-1.50556	0.000737606	chr3	48183862	48183863	Open Sea	.
cg24353362	90.8422	89.3368	-1.50545	0.000294284	chr6	133164579	133164580	Open Sea	.
cg05265985	91.5495	90.0452	-1.50438	0.000179397	chr11	20412000	20412001	South Shelf	.
cg01365668	93.3662	91.8622	-1.50401	0.000157843	chr10	33171388	33171389	Open Sea	.
cg16235495	89.2434	87.7397	-1.50372	0.000952934	chr22	40110298	40110299	Open Sea	.
cg10249546	87.0747	85.5748	-1.4999	0.000612767	chr22	28394091	28394092	Open Sea	TTC28-AS1
cg09702799	91.2533	89.7539	-1.49942	0.000810782	chr18	8818893	8818894	Open Sea	.
cg11809915	93.4591	91.9598	-1.49933	0.000782993	chr1	1601103	1601104	Island	SLC35E2B
cg16447865	15.0077	13.5084	-1.49928	0.000736987	chr10	133850544	133850545	Island	.
cg13025376	90.307	88.8088	-1.49816	0.000274063	chr4	38143771	38143772	Open Sea	.
cg11201687	88.128	86.6309	-1.4971	0.00051788	chr11	113779639	113779640	Open Sea	.
cg07763160	87.262	85.7669	-1.49504	0.000894016	chr15	69683150	69683151	Open Sea	.
cg19903156	91.4527	89.9643	-1.4884	0.000524053	chr3	186682707	186682708	Open Sea	.
cg20274790	91.6078	90.1198	-1.48797	0.000502973	chr1	157111560	157111561	South Shelf	.
cg09281830	85.4497	83.9625	-1.48717	0.000938286	chr8	28931616	28931617	South Shore	.
cg13217899	85.941	84.4556	-1.48541	0.000694859	chr3	183533413	183533414	Open Sea	.
cg25930687	87.7259	86.2409	-1.48497	0.000200867	chr7	24766168	24766169	Open Sea	.
cg04136699	87.3643	85.8817	-1.4826	0.000960004	chr7	157414339	157414340	South Shore	.
cg17281840	89.6772	88.1947	-1.48253	0.00083158	chr8	134106388	134106389	Open Sea	.
cg05071493	88.9241	87.4426	-1.48149	0.000750282	chr20	2844659	2844660	Open Sea	VPS16
cg14758307	89.0417	87.5613	-1.48042	0.000614757	chr5	76434270	76434271	Open Sea	.
cg17825812	92.396	90.9167	-1.47935	0.000113176	chr12	109203680	109203681	Open Sea	.
cg11005513	91.0604	89.5835	-1.4769	0.000747819	chr1	4235020	4235021	Open Sea	.
cg13526389	89.2121	87.7356	-1.47655	0.000524612	chr7	129647820	129647821	Open Sea	.
cg12668044	86.2506	84.7753	-1.47537	0.000464171	chr10	75607876	75607877	Open Sea	.
cg27007061	91.0704	89.598	-1.47237	0.000816133	chr14	32783419	32783420	Open Sea	.
cg01676332	90.1604	88.6893	-1.47114	0.000933007	chr7	2478713	2478714	Open Sea	.
cg16263518	91.4844	90.0158	-1.46863	0.000894169	chr6	43112718	43112719	Open Sea	PTK7
cg07388756	93.0534	91.5859	-1.4675	0.000264742	chr1	88761053	88761054	Open Sea	.
cg04113154	90.4322	88.9673	-1.46498	0.000181073	chr4	875278	875279	North Shore	.
cg04276551	87.9597	86.4956	-1.4641	0.000546012	chr19	34985887	34985888	North Shelf	.
cg08295793	89.9712	88.5072	-1.46397	0.000636581	chr6	14475366	14475367	Open Sea	.
cg15937634	8.72257	7.259	-1.46358	0.000101212	chr12	122459934	122459935	Open Sea	BCL7A
cg06373817	88.1844	86.7211	-1.46334	0.00078682	chr15	93123126	93123127	Open Sea	.
cg16656362	91.8277	90.3708	-1.45693	0.000336733	chr11	129193438	129193439	Open Sea	.
cg04966690	87.7431	86.2875	-1.45562	0.00064891	chr15	67034539	67034540	Open Sea	.
cg13104453	88.0616	86.6067	-1.45481	0.00077119	chr19	33994162	33994163	Open Sea	.
cg14896139	91.0578	89.6042	-1.45362	0.000463496	chr3	149529930	149529931	North Shore	.
cg13327989	92.4548	91.0063	-1.44848	0.000996919	chr15	68510056	68510057	Open Sea	.
cg14504522	84.6735	83.2262	-1.44733	0.000932442	chr9	44877470	44877471	Open Sea	RP11-160N1.4
cg06910997	90.4527	89.0076	-1.44512	0.000652858	chr5	141669195	141669196	Open Sea	.
cg14295188	91.7957	90.3516	-1.44412	0.000288132	chr12	76920151	76920152	Open Sea	.
cg15559439	89.0969	87.6551	-1.44178	0.000910523	chr19	47618420	47618421	South Shore	.
cg13514182	87.5389	86.0992	-1.43975	0.000436609	chr12	114258948	114258949	Open Sea	.
cg18678851	88.9778	87.5384	-1.43941	0.000156374	chr3	12854554	12854555	North Shelf	CAND2
cg26541533	90.5246	89.0863	-1.43829	0.000743213	chr6	164256018	164256019	Island	.
cg18259335	88.4613	87.0233	-1.43806	0.000336803	chr8	140811931	140811932	Open Sea	.
cg05541116	92.0671	90.6322	-1.43485	0.00033108	chr2	9596701	9596702	Open Sea	.
cg20865961	91.6563	90.2221	-1.43417	0.000380291	chr3	49341766	49341767	Open Sea	.
cg00184235	12.1059	10.6719	-1.43408	0.000548216	chr8	126442434	126442435	Island	.
cg21152521	91.2788	89.8449	-1.43388	0.000416974	chr5	1942888	1942889	Open Sea	.
cg01279990	89.5892	88.1556	-1.43359	0.000479367	chr17	36619343	36619344	North Shore	.
cg03099043	92.2022	90.7688	-1.43336	0.0001181	chr9	138745011	138745012	Open Sea	.
cg04849508	93.2248	91.7915	-1.43334	0.000704428	chr7	2801959	2801960	North Shore	GNA12
cg06083089	90.1331	88.7035	-1.42953	0.000920589	chr11	8821924	8821925	Open Sea	.
cg13379332	88.95	87.5226	-1.4274	0.000782948	chr7	155002427	155002428	Open Sea	.
cg16613349	90.7866	89.3592	-1.4274	0.000139427	chr1	25878370	25878371	Open Sea	.
cg18185904	91.2618	89.8368	-1.425	0.000214576	chr8	129545191	129545192	Open Sea	.
cg16424440	92.6955	91.2709	-1.42456	0.000166952	chr11	93231842	93231843	Open Sea	.
cg03689992	86.8523	85.428	-1.42433	0.000901411	chr13	40745362	40745363	North Shore	.
cg03992040	89.8096	88.3868	-1.42289	0.000437105	chr21	40311348	40311349	Open Sea	.
cg21772161	91.9744	90.5541	-1.42034	0.000574155	chr2	166484055	166484056	Open Sea	.
cg05285214	93.5556	92.1354	-1.42021	0.000150574	chr20	25612812	25612813	Open Sea	RP4-694B14.5
cg03391436	87.349	85.9289	-1.42012	0.000990373	chr1	162335175	162335176	North Shore	NOS1AP
cg01762301	89.503	88.086	-1.41693	0.00097726	chr10	5019807	5019808	Open Sea	.
cg05412407	89.9506	88.5348	-1.41577	0.000938898	chr22	47056213	47056214	South Shore	.
cg17582160	89.0926	87.6771	-1.41546	0.000693245	chr13	47093966	47093967	Open Sea	.
cg22480441	89.0817	87.6689	-1.41274	0.000778823	chr16	49578315	49578316	Open Sea	.
cg07414060	85.7336	84.3226	-1.41095	0.000668279	chr5	641353	641354	North Shelf	.
cg01341997	91.4086	89.9991	-1.40952	0.00010898	chr20	39778416	39778417	Open Sea	.
cg21135563	91.3279	89.9235	-1.40446	0.000357032	chr7	2649802	2649803	Open Sea	IQCE
cg24423984	89.8126	88.4084	-1.40421	0.000546473	chr15	92877133	92877134	Open Sea	.
cg16352333	89.7187	88.3147	-1.40402	0.00027297	chr8	28967565	28967566	Open Sea	KIF13B
cg26713777	91.5497	90.1493	-1.40035	0.000931889	chr11	36411461	36411462	Open Sea	.
cg23705701	88.3014	86.9023	-1.39903	0.000591788	chr9	130603933	130603934	Open Sea	.
cg11039604	91.9427	90.5447	-1.39801	0.000174957	chr3	6532313	6532314	Open Sea	AC069277.2
cg11529807	91.7873	90.3896	-1.39773	0.000213435	chr1	76186078	76186079	North Shelf	RP4-682C21.5
cg02942598	92.828	91.4309	-1.39719	0.000401017	chr1	2152680	2152681	Open Sea	.
cg11811873	91.034	89.6389	-1.39512	0.000206435	chr8	98865976	98865977	Open Sea	.
cg27392242	87.2008	85.808	-1.39273	0.000437116	chr6	110009743	110009744	North Shore	.
cg20318229	88.5654	87.1739	-1.3915	0.000955037	chr15	58060307	58060308	Open Sea	.
cg09994368	91.8503	90.4609	-1.38946	0.000474563	chr11	9589403	9589404	Open Sea	.
cg07835181	10.8108	9.42518	-1.38565	0.000361305	chr16	1525278	1525279	Island	CLCN7
cg22216757	93.2344	91.8493	-1.38507	0.000724987	chr13	112321270	112321271	South Shore	.
cg00438722	89.4802	88.0953	-1.38491	0.00018287	chr17	847641	847642	North Shelf	.
cg11333755	92.5922	91.2073	-1.3849	0.000113034	chr12	57927878	57927879	Open Sea	DCTN2
cg23141745	94.3186	92.9338	-1.38475	0.000901079	chr3	169798180	169798181	Open Sea	.
cg17670366	89.9269	88.5425	-1.38444	0.000462148	chr5	147040773	147040774	Open Sea	AC126775.1
cg03487269	91.5998	90.2159	-1.38391	0.000701634	chr4	74813739	74813740	South Shelf	.
cg23698560	92.6022	91.2185	-1.38373	0.000832228	chr1	3822352	3822353	North Shore	.
cg19514453	88.9991	87.6201	-1.37895	0.000449188	chr20	42158936	42158937	Open Sea	L3MBTL1
cg02908338	92.3833	91.0046	-1.3787	0.000277509	chr1	226126862	226126863	North Shore	.
cg24842993	87.7993	86.422	-1.37722	0.000960726	chr1	156169651	156169652	Open Sea	SLC25A44
cg18928442	92.1711	90.7946	-1.37645	0.000538135	chr9	114742754	114742755	Open Sea	.
cg24665647	91.1162	89.7424	-1.37385	0.0005804	chr6	160164786	160164787	Open Sea	WTAP
cg04155750	92.6941	91.3215	-1.3726	0.000927198	chr16	83370034	83370035	Open Sea	.
cg24899374	90.5613	89.1891	-1.37215	0.000509192	chr2	241315987	241315988	Open Sea	.
cg06722406	85.9475	84.5768	-1.37069	0.000837316	chr8	145110080	145110081	North Shore	OPLAH
cg17196984	90.2544	88.8847	-1.3697	0.00072043	chr1	27097631	27097632	Open Sea	ARID1A
cg27075550	90.2526	88.8849	-1.36765	0.000715184	chr15	91524694	91524695	Open Sea	PRC1
cg08098800	90.2747	88.9082	-1.36648	0.000537433	chr19	33870655	33870656	Open Sea	CEBPG
cg13266651	89.0302	87.6682	-1.36206	0.000770172	chr16	29000878	29000879	Open Sea	LAT
cg26157906	91.1422	89.7814	-1.36075	0.000628691	chr11	72356826	72356827	South Shelf	.
cg11612611	93.9017	92.541	-1.36072	0.000712581	chr14	65705268	65705269	Open Sea	.
cg12371372	86.5663	85.2059	-1.36039	0.000842021	chr11	62569485	62569486	North Shelf	NXF1
cg11657701	90.2077	88.8496	-1.35803	0.000137001	chr15	41731149	41731150	Open Sea	.
cg11607217	89.9379	88.5818	-1.35612	0.000249434	chr19	30808539	30808540	Open Sea	.
cg17150854	90.3987	89.0438	-1.35491	0.000345604	chr7	24725250	24725251	Open Sea	.
cg23428491	88.351	86.9983	-1.35274	0.000860885	chr5	173219205	173219206	Open Sea	.
cg04318011	92.4709	91.1188	-1.35209	4.71389e-05	chr20	25612841	25612842	Open Sea	RP4-694B14.5
cg03862216	88.6708	87.3213	-1.34946	0.000737403	chr5	52081003	52081004	North Shelf	.
cg22652849	91.1461	89.7987	-1.34733	0.000356526	chr19	16918668	16918669	Island	NWD1
cg15851882	91.6643	90.3176	-1.34667	0.000780076	chr15	59595945	59595946	Open Sea	.
cg18423635	93.2237	91.8774	-1.34634	0.000125676	chr6	29869936	29869937	Open Sea	.
cg16769982	89.8385	88.4922	-1.3463	0.000471896	chr7	2073029	2073030	Open Sea	.
cg12396689	92.291	90.9477	-1.34328	0.000792249	chr5	645384	645385	North Shore	.
cg26549239	90.7316	89.389	-1.34261	0.000792201	chr18	42683155	42683156	Open Sea	.
cg16902008	91.4191	90.0787	-1.34038	0.00044338	chr20	17837495	17837496	Open Sea	.
cg23101876	90.2173	88.8784	-1.33886	0.000461005	chr4	76286435	76286436	Open Sea	RP11-567N4.2
cg04264289	91.1784	89.84	-1.33839	0.000359365	chr1	21755844	21755845	Island	HS6ST1P1
cg20059427	90.6671	89.329	-1.33817	0.000353822	chr7	151133395	151133396	North Shelf	CRYGN
cg06859321	91.0437	89.7066	-1.33715	0.000406803	chr19	41643199	41643200	South Shore	.
cg15398198	89.0467	87.7103	-1.33643	0.000629347	chr9	116836497	116836498	Open Sea	.
cg15318247	91.3225	89.9869	-1.33554	7.32081e-05	chr15	29405983	29405984	Island	.
cg03468349	7.30532	5.97051	-1.33481	0.000279879	chr2	264164	264165	Island	SH3YL1
cg13698816	89.3853	88.0559	-1.32942	0.000653409	chr9	89867169	89867170	Open Sea	.
cg19987794	91.0851	89.76	-1.32509	0.000134909	chr15	63067616	63067617	Open Sea	.
cg10117137	89.6688	88.3455	-1.3233	0.000898229	chr2	241330576	241330577	Open Sea	.
cg15460093	6.86923	5.54721	-1.32202	0.000178802	chr10	135090381	135090382	Island	.
cg10251781	90.953	89.631	-1.32201	0.000622197	chr11	113919092	113919093	Open Sea	.
cg20264452	91.9795	90.6576	-1.3219	0.00018029	chr2	128435129	128435130	South Shore	.
cg02738285	88.8413	87.5231	-1.31816	0.000162388	chr1	172743887	172743888	Open Sea	.
cg12723915	89.1276	87.8115	-1.31601	0.00089624	chr18	23947198	23947199	Open Sea	.
cg19147804	94.667	93.3529	-1.31409	5.73269e-05	chr7	1989927	1989928	North Shore	.
cg06714909	91.6213	90.3086	-1.31267	0.000886558	chr2	170584982	170584983	Open Sea	.
cg12607594	88.5919	87.2807	-1.31118	0.000438259	chr11	134104313	134104314	Open Sea	.
cg16505681	89.9904	88.68	-1.31039	0.000592184	chr11	8755805	8755806	South Shelf	.
cg03568011	90.8364	89.5271	-1.30936	0.000266288	chr20	45898560	45898561	Open Sea	.
cg19361709	88.4406	87.1433	-1.29735	0.000990736	chr2	231177866	231177867	Open Sea	SP140
cg05079715	89.8205	88.5248	-1.29573	0.000740795	chr7	132079417	132079418	Open Sea	.
cg19484260	89.953	88.6574	-1.29562	0.000232114	chr19	39195635	39195636	Open Sea	ACTN4
cg21573476	91.1122	89.8184	-1.29377	0.000104754	chr21	45109991	45109992	North Shelf	.
cg22349150	91.0606	89.7676	-1.29299	0.000662944	chr15	83693826	83693827	Open Sea	.
cg19114154	88.5021	87.2129	-1.28925	0.000338305	chr9	134463859	134463860	Open Sea	.
cg26105958	88.5916	87.3038	-1.28782	0.000440008	chr13	43140193	43140194	Open Sea	.
cg17719133	90.8751	89.5899	-1.28512	0.00084331	chr5	143078737	143078738	Open Sea	.
cg06888295	88.7287	87.4444	-1.28429	0.000969677	chr12	113711497	113711498	Open Sea	.
cg01742884	90.3508	89.068	-1.2828	0.000114906	chr14	90358357	90358358	Island	RAB42P1
cg25464824	92.6224	91.34	-1.28238	0.000761666	chr4	83867255	83867256	Open Sea	.
cg26472511	91.1385	89.8564	-1.28202	0.000675018	chr16	4034240	4034241	Open Sea	.
cg03771900	7.59373	6.31528	-1.27844	0.000274149	chr11	65686662	65686663	Island	.
cg14548109	89.1641	87.8877	-1.2764	0.000619132	chr14	65689836	65689837	Open Sea	.
cg11945565	91.6746	90.3985	-1.27605	0.000534947	chr15	101080891	101080892	North Shelf	.
cg03967605	92.9801	91.7061	-1.274	0.000392136	chr3	16647125	16647126	Island	.
cg12516720	91.0007	89.7269	-1.27374	0.000964781	chr5	34687428	34687429	Open Sea	.
cg18282392	88.8972	87.6238	-1.27342	0.000852743	chr4	174166207	174166208	Open Sea	.
cg21066554	90.8347	89.562	-1.27265	0.00049175	chr2	240687886	240687887	Open Sea	.
cg26635576	92.7591	91.4874	-1.27172	0.00033524	chr11	35275997	35275998	Open Sea	SLC1A2
cg13993034	91.6595	90.3885	-1.27105	0.000569629	chr2	44126460	44126461	Open Sea	LRPPRC
cg07819160	90.7676	89.4985	-1.26915	0.000248549	chr22	37420328	37420329	Island	MPST
cg24271566	91.7647	90.4957	-1.269	0.00032653	chr6	31936481	31936482	North Shelf	SKIV2L
cg13002167	93.1415	91.8752	-1.26628	0.000310791	chr7	156157913	156157914	Open Sea	.
cg16552153	89.9143	88.6513	-1.26304	0.000398434	chr1	9244565	9244566	South Shore	.
cg12766383	90.7119	89.4501	-1.26182	0.000793148	chr1	19403306	19403307	Open Sea	UBR4
cg12564913	92.1846	90.9274	-1.25722	0.00067647	chr3	52521930	52521931	Island	NISCH
cg15090217	89.4955	88.2411	-1.25436	0.000828367	chr17	1492087	1492088	Island	.
cg11411127	92.6264	91.3731	-1.25333	0.000676478	chr21	35821909	35821910	Open Sea	KCNE1
cg19756786	90.9335	89.6844	-1.24907	0.000681678	chr14	22939357	22939358	Open Sea	.
cg23355472	90.7211	89.4721	-1.24897	0.000296553	chr1	183622977	183622978	Open Sea	.
cg11654930	87.6353	86.3869	-1.24843	0.000581391	chr7	137929456	137929457	Open Sea	.
cg05850870	91.6003	90.3541	-1.24613	0.000795081	chr2	75121844	75121845	Open Sea	.
cg12257101	88.7429	87.4971	-1.24575	0.000608934	chr14	23519398	23519399	South Shore	.
cg10341556	8.86745	7.62548	-1.24197	0.000167029	chr8	54792995	54792996	Island	.
cg20657678	90.035	88.7944	-1.24058	0.000540223	chr4	7168559	7168560	Open Sea	.
cg06852744	90.6492	89.4095	-1.23966	0.000407297	chr7	44142973	44142974	Open Sea	.
cg06545477	90.1529	88.9155	-1.23744	0.000672408	chr1	2440127	2440128	Island	PANK4
cg15064494	6.98875	5.75765	-1.2311	0.000568005	chr11	65081980	65081981	Island	.
cg12048863	92.2844	91.054	-1.23039	0.000953036	chr15	26677777	26677778	Open Sea	.
cg04865315	88.5081	87.2781	-1.22998	0.000837895	chr2	200905504	200905505	Open Sea	.
cg12090326	90.0522	88.8245	-1.22765	0.000347507	chr6	2265539	2265540	Open Sea	.
cg14852552	91.6439	90.4191	-1.22482	0.00065953	chr22	25753117	25753118	North Shelf	.
cg18493326	89.5103	88.2857	-1.22459	0.000644687	chr4	80329481	80329482	Open Sea	.
cg00205384	91.147	89.923	-1.22402	0.000924779	chr15	80732623	80732624	Open Sea	.
cg19387403	92.1358	90.9144	-1.22134	0.000316127	chr9	129860589	129860590	Open Sea	.
cg21578869	90.4414	89.2205	-1.22092	0.000900953	chr1	33841931	33841932	Open Sea	.
cg06562043	7.58837	6.37012	-1.21825	0.000578082	chr6	159240453	159240454	Island	.
cg12083972	87.7716	86.5534	-1.21819	0.000612808	chr10	43705440	43705441	Open Sea	.
cg14090822	91.6143	90.3964	-1.21795	0.000240142	chr1	204912731	204912732	Open Sea	.
cg22105215	93.2852	92.0674	-1.21778	0.00059582	chr5	118309939	118309940	South Shore	.
cg08347000	94.145	92.9289	-1.21617	0.000222352	chr3	65626413	65626414	Open Sea	.
cg08784950	91.7711	90.5639	-1.20721	0.000676599	chr7	158598854	158598855	South Shore	.
cg12603476	8.96365	7.75756	-1.20609	0.000637197	chr10	82214649	82214650	Island	.
cg07478111	91.6568	90.4558	-1.20093	0.000218153	chr4	11401665	11401666	Island	HS3ST1
cg04144557	90.4354	89.235	-1.20035	0.00087238	chr22	49107164	49107165	Open Sea	.
cg01564568	91.2418	90.042	-1.1998	0.00064602	chr10	44755561	44755562	Open Sea	RP11-20J15.2
cg23344136	90.6159	89.4343	-1.18152	0.000794411	chr4	183686196	183686197	Open Sea	.
cg06995558	8.69331	7.51228	-1.18103	0.000817003	chr4	7044990	7044991	Island	.
cg02827154	91.638	90.4577	-1.18033	0.000734859	chr6	30952059	30952060	Open Sea	.
cg09751790	93.3925	92.2139	-1.17863	0.000216162	chr15	57838562	57838563	Open Sea	.
cg09768082	90.2414	89.065	-1.17641	0.000879133	chr5	148977624	148977625	Open Sea	.
cg18861349	91.3955	90.2194	-1.17607	0.00039249	chr8	26439453	26439454	South Shelf	.
cg15355680	93.0169	91.841	-1.17589	0.000425741	chr14	103686085	103686086	North Shore	.
cg01570445	94.5936	93.4177	-1.17583	0.000109143	chr13	25012986	25012987	Open Sea	.
cg19173824	91.849	90.6748	-1.17413	0.000756674	chr1	39993790	39993791	Open Sea	.
cg15349620	88.7286	87.5566	-1.172	0.00058791	chr16	57490384	57490385	Open Sea	.
cg11258489	90.6601	89.4904	-1.16969	0.000982291	chr1	180945296	180945297	Open Sea	RP11-46A10.5
cg16726667	8.08772	6.92054	-1.16719	0.000637673	chr16	68002228	68002229	Island	.
cg15503627	89.7272	88.5626	-1.16454	0.000988206	chr9	139840121	139840122	South Shore	C8G
cg20128192	91.4114	90.2482	-1.16327	0.000574939	chr8	593730	593731	Open Sea	.
cg07872652	9.90764	8.74487	-1.16278	0.000222874	chr11	66045932	66045933	South Shore	CNIH2
cg11608360	91.0291	89.8693	-1.1598	0.000731707	chr22	30808965	30808966	Open Sea	.
cg10913852	6.28553	5.12982	-1.15571	0.000803008	chrX	47077168	47077169	Island	.
cg18184760	91.2914	90.141	-1.15047	0.000853286	chr2	60721863	60721864	Open Sea	.
cg11658436	93.4429	92.2951	-1.14778	0.000496003	chr1	9068595	9068596	Open Sea	.
cg19854763	92.0928	90.946	-1.14684	0.000885472	chr10	127482040	127482041	Open Sea	.
cg09317372	90.4622	89.3232	-1.13898	0.000975228	chr6	126134466	126134467	Open Sea	.
cg20748675	89.4592	88.3224	-1.13678	0.000477185	chr5	50149403	50149404	Open Sea	.
cg19408572	10.5936	9.46	-1.13363	0.000303399	chr4	967324	967325	Island	DGKQ
cg27399034	92.3922	91.2635	-1.12872	0.000878411	chr2	12880639	12880640	Open Sea	TRIB2
cg23814223	92.9302	91.8037	-1.1265	0.000169202	chr13	110802738	110802739	Open Sea	COL4A1
cg18304964	93.4788	92.3559	-1.12285	0.000689459	chr2	33106489	33106490	Open Sea	.
cg04018299	6.84654	5.72412	-1.12242	0.000226716	chr1	155023650	155023651	Island	ADAM15
cg18825927	6.11681	4.99663	-1.12018	3.13103e-05	chr11	67211308	67211309	Open Sea	.
cg24906950	91.9274	90.8198	-1.10759	0.000818348	chr3	139067065	139067066	South Shelf	MRPS22
cg24795395	92.5343	91.4373	-1.09696	0.000493977	chr12	31151036	31151037	Open Sea	.
cg10965041	8.08627	6.98983	-1.09643	0.000549415	chr1	28415294	28415295	Island	.
cg07557832	90.6385	89.551	-1.08748	0.000851696	chr4	169403094	169403095	South Shore	.
cg19716727	94.5401	93.4535	-1.08656	0.000782225	chr7	4794309	4794310	Island	FOXK1
cg04477515	92.967	91.8833	-1.08371	0.000721042	chr4	76570750	76570751	Open Sea	G3BP2
cg13689470	93.0916	92.0081	-1.08345	0.000536875	chr2	123498683	123498684	Open Sea	.
cg24579424	95.5207	94.4461	-1.07464	0.000200832	chr1	214557928	214557929	South Shore	PTPN14
cg10620993	94.2229	93.1492	-1.07366	0.000645327	chr4	68265891	68265892	Open Sea	.
cg18866015	6.33414	5.26466	-1.06948	0.000648933	chr18	49868552	49868553	Island	.
cg00410895	91.6003	90.5348	-1.06545	0.000190451	chr1	43283884	43283885	South Shore	.
cg27340350	6.20124	5.13703	-1.06421	0.000878815	chr19	49559583	49559584	Island	CGB7
cg02252317	90.0149	88.951	-1.06385	0.000864713	chr20	47034112	47034113	Open Sea	.
cg24024903	8.07507	7.0275	-1.04757	0.00082174	chr10	830689	830690	Open Sea	.
cg21345913	94.8594	93.8396	-1.01985	0.0007266	chr18	61822270	61822271	Open Sea	.
cg17112757	94.1201	93.1026	-1.01748	0.000320161	chr1	197704837	197704838	Open Sea	DENND1B
cg24319902	5.48044	4.4681	-1.01235	4.00282e-05	chr8	41166990	41166991	Island	SFRP1
cg17861455	6.09227	5.0808	-1.01147	0.000497215	chr17	3438933	3438934	Island	TRPV3
cg16091115	92.1666	91.1706	-0.995999	0.00094218	chr6	12006771	12006772	Open Sea	.
cg16494916	6.93706	5.94432	-0.992736	0.000775546	chr19	7580945	7580946	Island	.
cg10805509	91.6182	90.6338	-0.98441	0.000993834	chr15	41758435	41758436	Open Sea	RTF1
cg23523659	95.1313	94.1473	-0.984007	0.000269586	chr10	2125911	2125912	Open Sea	.
cg08135852	94.3593	93.3791	-0.98026	0.000709672	chr3	119049717	119049718	Open Sea	.
cg21906444	94.6216	93.6482	-0.973434	0.000846926	chr11	67432774	67432775	Island	ALDH3B2
cg07827281	93.5715	92.6026	-0.968903	0.000684927	chr3	151160955	151160956	Open Sea	IGSF10
cg06036818	93.5511	92.5885	-0.962627	0.00045554	chr16	85273586	85273587	Open Sea	.
cg14019951	91.3918	90.432	-0.959801	0.000711455	chr3	174095086	174095087	Island	RP11-393N4.2
cg14320054	4.81345	3.85367	-0.959779	0.000688383	chr9	110228269	110228270	Island	.
cg15489449	5.51759	4.55976	-0.957827	0.000555969	chr12	56552012	56552013	Open Sea	MYL6
cg25818713	92.0657	91.1121	-0.953548	0.000450435	chr12	56383867	56383868	Open Sea	RAB5B
cg10118998	93.1692	92.2572	-0.911986	0.000587065	chr16	2236938	2236939	Island	.
cg03834542	92.5369	91.6349	-0.902053	0.00093954	chr1	15960925	15960926	Open Sea	.
cg15996499	6.35749	5.4559	-0.901592	0.000241813	chr2	178257726	178257727	Island	AGPS
cg24542852	7.3103	6.419	-0.891301	0.000349647	chr12	569111	569112	Island	.
cg02253567	8.43678	7.55335	-0.883428	0.000741054	chr17	74117573	74117574	Island	.
cg00619260	6.64525	5.76366	-0.881589	0.000938366	chr11	66025964	66025965	Island	KLC2
cg26839252	5.84163	4.96406	-0.877576	0.000501746	chr6	160211577	160211578	Island	MRPL18
cg04058593	7.64797	6.77095	-0.877019	0.000939835	chr5	122425085	122425086	Island	PRDM6
cg27010688	96.0931	95.2287	-0.864429	0.000426611	chr5	1049315	1049316	Open Sea	.
cg15008725	5.8003	4.94139	-0.858913	0.00012407	chr17	48133686	48133687	Island	ITGA3
cg25326896	5.53537	4.68418	-0.851185	0.000651767	chr11	61582785	61582786	Island	FADS1
cg11871345	5.38074	4.52987	-0.850872	0.000550389	chr20	305874	305875	Island	RP5-1103G7.4
cg00807985	6.40406	5.58075	-0.823304	0.000300476	chr4	6911494	6911495	Island	.
cg25262396	6.37849	5.55992	-0.818571	0.000404022	chr11	122526311	122526312	Island	.
cg17892150	95.0165	94.2038	-0.812704	0.000699475	chr10	133769511	133769512	Open Sea	PPP2R2D
cg04804434	6.76572	5.95486	-0.810854	0.000784	chr21	42539544	42539545	Island	.
cg15782350	93.6268	92.8233	-0.803532	0.000970073	chr2	208121018	208121019	Open Sea	.
cg10590512	6.35304	5.58338	-0.769668	0.000936913	chr14	102026939	102026940	Island	.
cg19294448	94.2285	93.4651	-0.763422	0.000495732	chr17	6900799	6900800	South Shore	.
cg07013334	6.38085	5.62092	-0.759924	0.000943349	chr5	172198263	172198264	Island	.
cg21701395	4.46771	3.72774	-0.739973	0.000915688	chr8	95961492	95961493	Island	TP53INP1
cg06726393	5.81724	5.08282	-0.734425	0.00051113	chr16	3285272	3285273	Island	ZNF200
cg01911708	6.05566	5.3253	-0.730362	0.000767235	chr20	61886082	61886083	Island	.
cg16788803	5.63328	4.9135	-0.719779	0.00018377	chr3	54156332	54156333	Island	.
cg21439539	5.20321	4.48706	-0.716147	0.000187155	chr1	1342230	1342231	Island	MRPL20
cg22598872	4.85985	4.16153	-0.698322	0.000663086	chr16	49315853	49315854	Island	.
cg09053680	5.40517	4.73096	-0.674205	0.000859027	chr10	135044114	135044115	Island	UTF1
cg08608532	4.67105	4.03417	-0.636887	0.000302905	chr13	100741163	100741164	Island	.
cg17114192	4.54916	3.94189	-0.607265	0.000941555	chr19	2061553	2061554	Island	.
cg17804627	5.19949	4.61058	-0.588914	0.000572123	chr1	35325459	35325460	Island	.
cg08644263	96.3501	95.8027	-0.54738	0.00078453	chr5	28078066	28078067	Open Sea	.
cg05742082	96.7762	96.2486	-0.527647	0.000775514	chr12	129636122	129636123	Open Sea	.
