# Supplementary material for: Can Exercise Training Alter Human Skeletal Muscle DNA Methylation?
Source: Metabolites. 2022 Mar 2;12(3):222. doi: 10.3390/metabo12030222 (PMC8953782; doi:10.3390/metabo12030222)
Supplement: Supplementary file 1 [file metabolites-12-00222-s001.zip › Table S3.xlsx]

## Sheet: Sheet1
Table S3. DAVID pathway analysis on the genes with significantly increased DMCs post-training
Database Pathway	Term	Fold Enrichment	P Value*	Genes
REACTOME_PATHWAY	R-HSA-2672351: Stimuli-sensing channels	5.10788	0.00611889	UBB, WNK1, TSC22D3, SCNN1A, RPS27A, TPCN1
BIOCARTA	h_mitrPathway:Signal Dependent Regulation of Myogenesis by Corepressor MITR	16.4141	0.012411	MYOD1, HDAC9, CAMK1G
REACTOME_PATHWAY	R-HSA-5696394: DNA Damage Recognition in global genome nucleotide excision repair	7.34818	0.016478	UBB, PARP1, MCRS1, RPS27A
REACTOME_PATHWAY	R-HSA-975110: TRAF6 mediated IRF7 activation in TLR7/8 or 9 signaling	13.0889	0.0211224	UBB, TLR7, RPS27A
REACTOME_PATHWAY	R-HSA-532668: N-glycan trimming in the ER and Calnexin/Calreticulin cycle	13.0889	0.0211224	UBB, MLEC, RPS27A
REACTOME_PATHWAY	R-HSA-450321: JNK (c-Jun kinases) phosphorylation and activation mediated by activated human TAK1	10.4712	0.0322337	UBB, RPS27A, MAP2K7
REACTOME_PATHWAY	R-HSA-2979096: NOTCH2 Activation and Transmission of Signal to the Nucleus	9.97253	0.035301	UBB, MDK, RPS27A
EC_NUMBER	4.1.1.15: glutamate decarboxylase	53.4591	0.036267	GAD1, GLUL
KEGG_PATHWAY	hsa04977:Vitamin digestion and absorption	9.77131	0.0364415	SLC5A6, BTD, MMACHC
REACTOME_PATHWAY	R-HSA-2173795: Downregulation of SMAD2/3:SMAD4 transcriptional activity	9.10535	0.0417564	UBB, PARP1, RPS27A
Analysis performed in DAVID (https://david.ncifcrf.gov/). Data organized by P value significance. *P value is uncorrected.
