# Supplementary material for: Can Exercise Training Alter Human Skeletal Muscle DNA Methylation?
Source: Metabolites. 2022 Mar 2;12(3):222. doi: 10.3390/metabo12030222 (PMC8953782; doi:10.3390/metabo12030222)
Supplement: Supplementary file 1 [file metabolites-12-00222-s001.zip › Table S4.xlsx]

## Sheet: Sheet1
Table S4. DAVID gene ontology analysis on the genes with significantly increased DMCs post-training
Gene Ontology Category	Term	Fold Enrichment	P Value*	Genes
GOTERM_BP_DIRECT	GO:0007219~Notch signaling pathway	4.94974	0.00117109	FOXA1, HES7, PTP4A3, UBB, MDK, KCNA5, RPS27A, TBX2
GOTERM_CC_DIRECT	GO:0005667~transcription factor complex	3.77699	0.00137838	HOXA10, XRCC6, RARG, PARP1, MYOD1, FOXH1, HDAC9, BARX2, NFATC4, TBX2
GOTERM_BP_DIRECT	GO:0007179~transforming growth factor beta receptor signaling pathway	5.41378	0.00184519	UBB, PARP1, GDF15, FOXH1, NEDD8, RPS27A, PML
GOTERM_BP_DIRECT	GO:0045944~positive regulation of transcription from RNA polymerase II promoter	1.8858	0.00277004	FOXA1, RARG, CALCOCO1, HMGB2, BARX2, CYR61, FSTL3, HOXA10, SOX1, UBB, RAD21, RPS27A, NKX2-8, XRCC6, PARP1, EYA1, FOXH1, HMGA2, ESR1, PML, NFATC4, FOSL2, HOXB9, MC1R, MYOD1, IRF5
GOTERM_BP_DIRECT	GO:0071168~protein localization to chromatin	35.5763	0.00281888	RAD21, ESR1, EZH2
GOTERM_CC_DIRECT	GO:0000790~nuclear chromatin	3.3993	0.00513527	CALCOCO1, RARG, CHAF1A, DLX5, MYOD1, FOXH1, HMGB2, ESR1, EZH2
GOTERM_CC_DIRECT	GO:0000784~nuclear chromosome, telomeric region	3.92517	0.00895231	SUN2, XRCC6, CBX5, PARP1, PPP1R10, WDR82, PML
GOTERM_BP_DIRECT	GO:0006357~regulation of transcription from RNA polymerase II promoter	2.25881	0.00940602	NFE2, FOXD2, HMGB2, NEDD8, ELP3, FSTL3, FOSL2, MED13L, MED24, MYOD1, RAD21, TCEA3, IRF5, ZBED5
GOTERM_BP_DIRECT	GO:0008584~male gonad development	4.54165	0.0103067	HOXA10, ADAM15, HMGB2, HMGA2, ESR1, FSTL3
GOTERM_MF_DIRECT	GO:0042826~histone deacetylase binding	4.33624	0.0124314	HOXA10, CBX5, PARP1, BHLHE41, UHRF1BP1, HDAC9
GOTERM_BP_DIRECT	GO:0045116~protein neddylation	16.4198	0.013742	DCUN1D5, DCUN1D3, NEDD8
GOTERM_BP_DIRECT	GO:0035909~aorta morphogenesis	16.4198	0.013742	EYA1, FOXH1, TBX2
GOTERM_BP_DIRECT	GO:0042769~DNA damage response, detection of DNA damage	7.90584	0.0137533	UBB, PARP1, HMGA2, RPS27A
GOTERM_BP_DIRECT	GO:0045893~positive regulation of transcription, DNA-templated	2.0724	0.0139649	NFE2, XRCC6, CALCOCO1, DLX5, FOXH1, HMGB2, HMGA2, ESR1, MLLT11, ING5, MED24, MDK, CDH1, ATOH8, LHX5
GOTERM_MF_DIRECT	GO:0003682~chromatin binding	2.26239	0.0175331	ING5, CALCOCO1, CHAF1A, CBX5, WDR82, RAD21, MYOD1, ESR1, BARX2, REC8, EZH2, FOSL2
GOTERM_BP_DIRECT	GO:0007268~chemical synaptic transmission	2.66822	0.0200467	UNC13A, KCNIP2, GAD1, PCDHB16, KCNQ5, PCDHB3, GRIN2C, SLC6A2, SCN1B
GOTERM_MF_DIRECT	GO:0046332~SMAD binding	6.85732	0.0201816	FOXH1, MAGI2, HMGA2, PML
GOTERM_BP_DIRECT	GO:0030518~intracellular steroid hormone receptor signaling pathway	13.3411	0.020568	CALCOCO1, MED24, ESR1
GOTERM_BP_DIRECT	GO:0006325~chromatin organization	6.61884	0.0221396	SOX1, HMGB2, HMGA2, EZH2
GOTERM_BP_DIRECT	GO:0006351~transcription, DNA-templated	1.41941	0.0224424	RARG, CALCOCO1, PPP1R10, RASL11A, BHLHE41, HMGB2, HDAC9, FSTL3, ING5, ZNF137P, ATXN1, ZNF628, CCDC85B, PPP1R8, MIER1, ATOH8, RXRG, HES7, NKX2-8, NFE2, FOXD2, XRCC6, EYA1, MCRS1, OLIG1, ESR1, PML, MED13L, FOSL2, TBX2, HOXB9, LBX2, COL4A2, TCEA3, IRF5, LHX5, SLIRP, ZNF696, EZH2
GOTERM_MF_DIRECT	GO:0005515~protein binding	1.1328	0.0234996	MDC1, SAT2, AUP1, COMP, RPH3A, HOXA10, SOX1, IPO9, CDH1, GRB10, IL12A, KIRREL3-AS3, GLUL, SCN1B, WDHD1, BORA, CISH, MAGI2, FOXH1, ACYP2, DGKZ, MAPK8IP1, OXA1L, HOXB9, COL4A2, ADAM15, WDR82, PSME4, SCNN1A, SBDS, UHRF1BP1, KCNQ5, DCUN1D5, DIABLO, CACNA1C, DDX60, TGOLN2, MRPL20, KIAA1524, EIF1AD, ATXN1, ADAP2, UBB, RAD21, MIER1, CDH23, MAP2K7, MARK2, NFE2, GGT7, XRCC6, CBX5, GLMN, HPS4, HMGA2, HSPA2…
GOTERM_MF_DIRECT	GO:0043565~sequence-specific DNA binding	1.99233	0.0240425	FOXA1, NFE2, NKX2-8, FOXD2, CALCOCO1, RARG, FOXH1, ESR1, FOSL2, TBX2, HOXA10, HOXB9, LHX5, RXRG
GOTERM_BP_DIRECT	GO:0061337~cardiac conduction	6.32467	0.0249462	KCNIP1, KCNIP2, CACNA1C, SCN1B
GOTERM_BP_DIRECT	GO:0043065~positive regulation of apoptotic process	2.37175	0.0257289	MLLT11, ING5, RARG, UBB, DIABLO, DCUN1D3, HMGA2, ADM, IRF5, RPS27A
GOTERM_BP_DIRECT	GO:0048384~retinoic acid receptor signaling pathway	11.8588	0.0257491	RARG, RXRG, PML
GOTERM_BP_DIRECT	GO:0003151~outflow tract morphogenesis	6.18718	0.0264181	EYA1, FOXH1, DHRS3, TBX2
GOTERM_BP_DIRECT	GO:0030308~negative regulation of cell growth	3.52823	0.0276601	ADAM15, CCDC85B, DCUN1D3, FHL1, NDUFS3, PML
GOTERM_BP_DIRECT	GO:0030325~adrenal gland development	11.2346	0.028517	MDK, HMGA2, FSTL3
GOTERM_BP_DIRECT	GO:0006366~transcription from RNA polymerase II promoter	1.94178	0.0287084	FOXA1, NKX2-8, PARP1, DLX5, FOXH1, HMGA2, ESR1, BARX2, NFATC4, HOXA10, SOX1, TAF1C, MYOD1, RAD21
GOTERM_BP_DIRECT	GO:0007254~JNK cascade	5.80837	0.0311067	UBB, CDC42EP5, RPS27A, MAP2K7
GOTERM_MF_DIRECT	GO:0004860~protein kinase inhibitor activity	5.67047	0.0331032	GMFB, CISH, LRRTM1, MAPK8IP1
GOTERM_BP_DIRECT	GO:0051403~stress-activated MAPK cascade	10.1646	0.0343888	UBB, RPS27A, MAP2K7
GOTERM_BP_DIRECT	GO:0000717~nucleotide-excision repair, DNA duplex unwinding	9.70262	0.0374853	UBB, PARP1, RPS27A
GOTERM_CC_DIRECT	GO:0045202~synapse	2.81918	0.0383068	PRRT1, RPH3A, MAGI2, MTHFR, STX4, ARFGAP1, MAPK8IP1
GOTERM_CC_DIRECT	GO:0035097~histone methyltransferase complex	9.50817	0.0389621	CBX5, WDR82, HDAC9
GOTERM_MF_DIRECT	GO:0008134~transcription factor binding	2.33608	0.0395215	FOXA1, HES7, PARP1, MYOD1, HMGB2, HMGA2, ESR1, HDAC9, NFATC4
GOTERM_MF_DIRECT	GO:0004351~glutamate decarboxylase activity	49.1441	0.0399765	GAD1, GLUL
GOTERM_BP_DIRECT	GO:0000715~nucleotide-excision repair, DNA damage recognition	9.28077	0.0406842	UBB, PARP1, RPS27A
GOTERM_BP_DIRECT	GO:0009236~cobalamin biosynthetic process	47.435	0.0414019	MMAB, MMACHC
GOTERM_CC_DIRECT	GO:0010008~endosome membrane	2.75823	0.0418749	SUN2, UBB, ABCB6, TLR7, RPS27A, ATP6V0C, TPCN1
GOTERM_MF_DIRECT	GO:0047485~protein N-terminus binding	3.7998	0.0424611	NFE2, UNC13A, PARP1, KCNIP2, GAD1
GOTERM_BP_DIRECT	GO:0021766~hippocampus development	5.08232	0.0436188	SLC32A1, OGDH, LHX5, EZH2
GOTERM_BP_DIRECT	GO:0045892~negative regulation of transcription, DNA-templated	1.85367	0.0485324	XRCC6, CBX5, BHLHE41, HMGB2, HMGA2, HDAC9, PML, TBX2, ATXN1, ZNF706, CCDC85B, ATOH8, EZH2
Analysis performed in DAVID (https://david.ncifcrf.gov/). Data organized by P value significance. *P value is uncorrected.
