# Supplementary material for: Can Exercise Training Alter Human Skeletal Muscle DNA Methylation?
Source: Metabolites. 2022 Mar 2;12(3):222. doi: 10.3390/metabo12030222 (PMC8953782; doi:10.3390/metabo12030222)
Supplement: Supplementary file 1 [file metabolites-12-00222-s001.zip › Table S5.xlsx]

## Sheet: Sheet1
Table S5. DAVID transcription factor binding site (TFBS) analysis on the genes with significantly increased DMCs post-training
Category	Term	Fold Enrichment	P Value*	Genes
UCSC_TFBS	MYOD	1.36379	3.89042e-08	MDC1, CLSTN3, DGKB, FAM13A, RASL11A, GPATCH2, SAT2, AUP1, ESPN, ALKBH7, CYB5D2, LOXL1, RPH3A, HOXA10, NPPC, SOX1, IPO9, CDH1, DUOXA1, SLC39A8, PAMR1, SCN1B, NKX2-8, WDHD1, MAGI2, FOXH1, ALG3, LMO7, IFT80, DGKZ, MAPK8IP1, SLC5A6, OXA1L, HOXB9, BTD, COL4A2, ADAM15, SCNN1A, KCNQ5, LRRC56, ABCB6, DLX5, DCUN1D3, CACNA1C, RNPC3, DDX60, TGOLN2, MRPL20, KIAA1524, EIF1AD, ATXN1, RAD21, CDH23, LCN10, TSNAX…
UCSC_TFBS	AP4	1.26682	1.56995e-06	MDC1, TPMT, CLSTN3, DGKB, PDCD7, FAM13A, GPATCH2, F13A1, WDR86, SAT2, AUP1, ESPN, ALKBH7, LOXL1, RPH3A, HOXA10, NPPC, SOX1, IPO9, DUOXA1, GRB10, SLC39A8, SCN1B, HES7, NKX2-8, UNC13A, CISH, MAGI2, FOXH1, ALG3, LMO7, DGKZ, MAPK8IP1, GPRIN3, SLC5A6, ACAP3, HOXB9, BTD, COL4A2, ADAM15, PSME4, WFDC10A, UHRF1BP1, KCNQ5, LRRC56, ABCB6, DIABLO, DLX5, DCUN1D3, CACNA1C, DDX60, SLC30A10, TGOLN2, KIAA1524, EI…
UCSC_TFBS	E47	1.27572	3.5559e-06	MDC1, TPMT, CLSTN3, DGKB, FAM13A, GPATCH2, WDR86, AUP1, ESPN, ALKBH7, COX6A2, CYB5D2, LOXL1, RPH3A, HOXA10, NPPC, SOX1, IPO9, CDH1, DUOXA1, GRB10, PAMR1, SCN1B, HES7, WDHD1, UNC13A, MAGI2, FOXH1, ALG3, LMO7, DGKZ, MAPK8IP1, SLC5A6, OXA1L, ACAP3, HOXB9, COL4A2, ADAM15, SCNN1A, UHRF1BP1, KCNQ5, LRRC56, ABCB6, DIABLO, DLX5, DCUN1D3, CACNA1C, RNPC3, DDX60, SLC30A10, MRPL20, KIAA1524, ATXN1, UBB, ZNF7…
UCSC_TFBS	COMP1	1.34044	4.44353e-06	FOXA1, MDC1, GMFB, CLSTN3, DGKB, PDCD7, AUP1, ESPN, MIR7-3HG, RPH3A, HOXA10, SOX1, IPO9, CDH1, GRB10, PAMR1, HES7, WDHD1, UNC13A, MAGI2, ALG3, LMO7, DGKZ, ACAP3, HOXB9, COL4A2, ADAM15, PSME4, SCNN1A, UHRF1BP1, KCNQ5, LRRC56, ABCB6, DLX5, CACNA1C, KIAA1524, ATXN1, UBB, CDH23, LCN10, MLEC, TSNAXIP1, MARK2, PRRT1, NFE2, GGT7, ACBD4, CBX5, HPS4, MTHFR, HSPA2, GRIN2C, ESR1, SYT7, C1ORF61, SLC16A13, ME…
UCSC_TFBS	E2F	1.28992	5.62997e-06	FOXA1, MDC1, DGKB, PDCD7, FAM13A, GPATCH2, F13A1, WDR86, AUP1, ESPN, LOXL1, HOXA10, NPPC, SOX1, IPO9, DUOXA1, GRB10, SLC39A8, SCN1B, HES7, UNC13A, BORA, CISH, MAGI2, ALG3, IFT80, DGKZ, MAPK8IP1, SLC5A6, OXA1L, HOXB9, BTD, COL4A2, ADAM15, SBDS, UHRF1BP1, KCNQ5, LRRC56, ABCB6, DLX5, DCUN1D3, CACNA1C, ABHD5, RNPC3, DDX60, SLC30A10, TGOLN2, EIF1AD, ATXN1, ADAP2, ZNF706, RAD21, MIER1, CCDC30, CDH23, T…
UCSC_TFBS	LMO2COM	1.2768	7.76716e-06	FOXA1, MDC1, CLSTN3, DGKB, PDCD7, FAM13A, RASL11A, GPATCH2, F13A1, WDR86, AUP1, ESPN, CYB5D2, LOXL1, RPH3A, HOXA10, IPO9, CDH1, DUOXA1, GRB10, SLC39A8, PAMR1, SCN1B, HES7, WDHD1, UNC13A, CISH, MAGI2, FOXH1, ISLR2, ALG3, LMO7, IFT80, DGKZ, MAPK8IP1, GPRIN3, SLC5A6, ACAP3, HOXB9, COL4A2, PSME4, SCNN1A, KCNQ5, LRRC56, DCUN1D5, ABCB6, DIABLO, DLX5, DCUN1D3, CACNA1C, RNPC3, SLC30A10, TGOLN2, MRPL20, A…
UCSC_TFBS	PAX2	1.27458	1.00498e-05	FOXA1, MDC1, TPMT, CLSTN3, DGKB, RASL11A, GPATCH2, F13A1, WDR86, AUP1, ESPN, ALKBH7, RPL8, COX6A2, CYB5D2, LOXL1, COMP, HOXA10, NPPC, SOX1, IPO9, DUOXA1, GRB10, PAMR1, SCN1B, HES7, NKX2-8, UNC13A, MAGI2, FOXH1, ALG3, LMO7, IFT80, DGKZ, MAPK8IP1, GPRIN3, SLC5A6, ACAP3, HOXB9, BTD, COL4A2, ADAM15, PSME4, SCNN1A, UHRF1BP1, KCNQ5, LRRC56, DCUN1D5, ABCB6, DLX5, DCUN1D3, CACNA1C, RNPC3, SLC30A10, ATXN1…
UCSC_TFBS	MYB	1.33804	2.96127e-05	GMFB, F13A1, WDR86, AUP1, ESPN, LOXL1, COMP, HOXA10, NPPC, SOX1, IPO9, CDH1, GRB10, SLC39A8, PAMR1, HES7, NKX2-8, WDHD1, UNC13A, MAGI2, ACYP2, LMO7, DGKZ, MAPK8IP1, GPRIN3, ACAP3, HOXB9, BTD, WDR82, PSME4, SBDS, KCNQ5, ABCB6, DIABLO, DLX5, DCUN1D3, CACNA1C, ABHD5, ATXN1, UBB, CDH23, TSNAXIP1, MARK2, NFE2, ACBD4, CBX5, HMGA2, HSPA2, SYT7, C1ORF61, SLC16A13, MED13L, MLLT11, MC1R, WNK1, RARG, CALCOC…
UCSC_TFBS	MZF1	1.30681	4.81652e-05	FOXA1, MDC1, CLSTN3, DGKB, FAM13A, RASL11A, GPATCH2, F13A1, WDR86, SAT2, ESPN, RPL8, LOXL1, RPH3A, HOXA10, SOX1, IPO9, PAMR1, NKX2-8, WDHD1, UNC13A, MAGI2, FOXH1, ALG3, IFT80, DGKZ, MAPK8IP1, OXA1L, HOXB9, COL4A2, ADAM15, PSME4, SCNN1A, SBDS, UHRF1BP1, LRRC56, ABCB6, DLX5, DCUN1D3, CACNA1C, TGOLN2, EIF1AD, ATXN1, UBB, CDH23, MLEC, TSNAXIP1, MAP9, MARK2, PRRT1, HHATL, GGT7, ACBD4, HPS4, HMGA2, GRI…
UCSC_TFBS	NGFIC	1.45669	5.32014e-05	DDR1, MDC1, RARG, CLSTN3, DGKB, BHLHE41, ADM, AUP1, ESPN, COX6A2, CYB5D2, HOXA10, NPPC, SOX1, MDK, PAMR1, TRIM65, HES7, NKX2-8, WDHD1, SUN2, FOXD2, UNC13A, CISH, SLC32A1, TSC22D3, MAGI2, ALG3, C1QL4, FAM126B, DGKZ, ZNF503-AS2, C1QL2, SLC5A6, GPRIN3, ACAP3, PTP4A3, MED24, HOXB9, COL4A2, MYOD1, SCNN1A, TUT1, KCNQ5, IRF5, ATP6V0C, LRRC56, CLDND1, DLX5, USP11, NDUFB3, CACNA1C, SLC30A10, HDAC9, FSTL3,…
UCSC_TFBS	CMYB	1.32805	0.000105384	MDC1, TPMT, DGKB, PDCD7, GPATCH2, WDR86, AUP1, ESPN, CYB5D2, LOXL1, RPH3A, HOXA10, SOX1, IPO9, DUOXA1, SLC39A8, PAMR1, SCN1B, HES7, CISH, MAGI2, FOXH1, ALG3, LMO7, IFT80, DGKZ, MAPK8IP1, GPRIN3, SLC5A6, ACAP3, HOXB9, PSME4, UHRF1BP1, KCNQ5, LRRC56, DLX5, CACNA1C, RNPC3, EIF1AD, CDH23, MLEC, TSNAXIP1, MAP9, MARK2, PRRT1, SNHG1, HHATL, NFE2, GGT7, XRCC6, ACBD4, CBX5, HPS4, MTHFR, HSPA2, GRIN2C, ESR…
UCSC_TFBS	RP58	1.27049	0.000122077	FOXA1, MDC1, CLSTN3, DGKB, PDCD7, FAM13A, GPATCH2, F13A1, WDR86, ESPN, COX6A2, CYB5D2, LOXL1, RPH3A, HOXA10, NPPC, IPO9, DUOXA1, GRB10, NKX2-8, WDHD1, TSPYL1, CISH, MAGI2, FOXH1, ALG3, LMO7, DGKZ, MAPK8IP1, GPRIN3, SLC5A6, HOXB9, BTD, COL4A2, SCNN1A, SBDS, WFDC10A, MALAT1, UHRF1BP1, KCNQ5, DCUN1D3, CACNA1C, ABHD5, SLC30A10, TGOLN2, MRPL20, EIF1AD, ATXN1, MIER1, CCDC30, CDH23, TSNAXIP1, MARK2, GGT…
UCSC_TFBS	CREB	1.31703	0.000156559	FOXA1, MDC1, CLSTN3, DGKB, PDCD7, FAM13A, SAT2, AUP1, ESPN, MIR7-3HG, CYB5D2, COMP, RPH3A, HOXA10, NPPC, DUOXA1, PAMR1, HES7, TSPYL1, UNC13A, CISH, MAGI2, FOXH1, ALG3, LMO7, DGKZ, MAPK8IP1, ACAP3, HOXB9, BTD, COL4A2, ADAM15, WDR82, PSME4, KCNQ5, DCUN1D5, ABCB6, DLX5, DCUN1D3, CACNA1C, TGOLN2, EIF1AD, ATXN1, MIER1, CDH23, LCN10, TSNAXIP1, MAP9, MARK2, PRRT1, SNHG1, GGT7, ACBD4, CBX5, HPS4, HSPA2, …
UCSC_TFBS	NCX	1.30535	0.000161246	FOXA1, FAM13A, GPATCH2, F13A1, AUP1, ESPN, LOXL1, HOXA10, NPPC, SOX1, IPO9, DUOXA1, SLC39A8, PAMR1, SCN1B, HES7, BORA, MAGI2, FOXH1, ALG3, LMO7, MAPK8IP1, GPRIN3, SLC5A6, ACAP3, HOXB9, BTD, COL4A2, PSME4, SBDS, MALAT1, KCNQ5, DIABLO, DLX5, CACNA1C, TGOLN2, MRPL20, ATXN1, RAD21, MIER1, CDH23, LCN10, TSNAXIP1, MARK2, PRRT1, HHATL, NFE2, XRCC6, CBX5, HMGA2, ESR1, SYT7, SLC16A13, MED13L, NFATC4, MLLT…
UCSC_TFBS	P53	1.20142	0.000172526	FOXA1, MDC1, GMFB, TPMT, CLSTN3, DGKB, RASL11A, GPATCH2, F13A1, WDR86, SAT2, AUP1, ESPN, ALKBH7, COX6A2, CYB5D2, LOXL1, RPH3A, HOXA10, NPPC, SOX1, IPO9, DUOXA1, SLC39A8, PAMR1, SCN1B, HES7, NKX2-8, TSPYL1, UNC13A, CISH, MAGI2, FOXH1, ALG3, ACYP2, LMO7, IFT80, DGKZ, MAPK8IP1, GPRIN3, SLC5A6, OXA1L, ACAP3, HOXB9, COL4A2, ADAM15, PSME4, UHRF1BP1, KCNQ5, LRRC56, ABCB6, DCUN1D3, CACNA1C, ABHD5, RNPC3,…
UCSC_TFBS	LUN1	1.27527	0.000179277	MDC1, TPMT, CLSTN3, DGKB, GPATCH2, F13A1, AUP1, ESPN, CYB5D2, LOXL1, RPH3A, SOX1, IPO9, DUOXA1, PAMR1, HES7, WDHD1, TSPYL1, MAGI2, FOXH1, ALG3, ACYP2, LMO7, DGKZ, MAPK8IP1, SLC5A6, OXA1L, ACAP3, HOXB9, BTD, COL4A2, ADAM15, PSME4, SCNN1A, UHRF1BP1, KCNQ5, ABCB6, DLX5, DCUN1D3, CACNA1C, ABHD5, EIF1AD, ATXN1, MIER1, CDH23, LCN10, TSNAXIP1, MAP2K7, MARK2, PRRT1, NFE2, GGT7, ACBD4, CBX5, HMGA2, GRIN2C…
UCSC_TFBS	ZID	1.28343	0.000208091	FOXA1, MDC1, DGKB, PDCD7, FAM13A, GPATCH2, F13A1, WDR86, AUP1, ESPN, ALKBH7, CYB5D2, RPH3A, HOXA10, NPPC, SOX1, IPO9, CDH1, DUOXA1, PAMR1, HES7, BORA, CISH, MAGI2, ALG3, LMO7, IFT80, DGKZ, SLC5A6, OXA1L, ACAP3, HOXB9, ADAM15, PSME4, SCNN1A, LRRC56, ABCB6, DIABLO, DLX5, CACNA1C, RNPC3, SLC30A10, FAM149A, MRPL20, EIF1AD, ATXN1, UBB, CDH23, MLEC, TSNAXIP1, MAP2K7, MARK2, PRRT1, NFE2, XRCC6, CBX5, HM…
UCSC_TFBS	YY1	1.18042	0.000216114	MDC1, GMFB, TPMT, DGKB, FAM13A, F13A1, SAT2, AUP1, ESPN, ALKBH7, RPL8, COX6A2, CYB5D2, LOXL1, RPH3A, HOXA10, NPPC, SOX1, IPO9, CDH1, DUOXA1, GRB10, SLC39A8, PAMR1, HES7, UNC13A, BORA, CISH, MAGI2, FOXH1, ALG3, ACYP2, LMO7, IFT80, DGKZ, MAPK8IP1, SLC5A6, OXA1L, HOXB9, COL4A2, ADAM15, PSME4, SCNN1A, UHRF1BP1, KCNQ5, LRRC56, ABCB6, DLX5, DCUN1D3, CACNA1C, ABHD5, RNPC3, SLC30A10, TGOLN2, MRPL20, EIF1…
UCSC_TFBS	CREBP1	1.28186	0.000221174	FOXA1, MDC1, GMFB, CLSTN3, DGKB, FAM13A, RASL11A, GPATCH2, AUP1, ESPN, LOXL1, RPH3A, HOXA10, SOX1, IPO9, CDH1, GRB10, PAMR1, NKX2-8, WDHD1, TSPYL1, BORA, MAGI2, FOXH1, ACYP2, LMO7, IFT80, DGKZ, MAPK8IP1, SLC5A6, ACAP3, BTD, COL4A2, PSME4, SBDS, UHRF1BP1, KCNQ5, DCUN1D5, DIABLO, DLX5, DCUN1D3, CACNA1C, ABHD5, FAM149A, MRPL20, KIAA1524, ATXN1, ADAP2, ZNF706, MIER1, CCDC30, CDH23, TSNAXIP1, MAP9, MA…
UCSC_TFBS	GATA	1.29694	0.000241615	FOXA1, MDC1, DGKB, FAM13A, GPATCH2, F13A1, RPL8, LOXL1, RPH3A, HOXA10, CDH1, SLC39A8, PAMR1, NKX2-8, WDHD1, BORA, MAGI2, ISLR2, ACYP2, LMO7, IFT80, DGKZ, MAPK8IP1, GPRIN3, HOXB9, COL4A2, WDR82, PSME4, SCNN1A, KCNQ5, DIABLO, DLX5, DCUN1D3, CACNA1C, RNPC3, SLC30A10, TGOLN2, ATXN1, ADAP2, RAD21, MIER1, CDH23, MLEC, TSNAXIP1, MAP2K7, SNHG1, NFE2, GGT7, CBX5, HPS4, HMGA2, HSPA2, ESR1, SYT7, MED13L, NF…
UCSC_TFBS	SOX9	1.29939	0.000242873	FOXA1, MDC1, GMFB, DGKB, FAM13A, GPATCH2, F13A1, WDR86, HOXA10, SOX1, IPO9, CDH1, GRB10, SLC39A8, PAMR1, NKX2-8, WDHD1, UNC13A, MAGI2, ALG3, ACYP2, LMO7, IFT80, MAPK8IP1, HOXB9, COL4A2, PSME4, SCNN1A, KCNQ5, DCUN1D5, DLX5, DCUN1D3, CACNA1C, ABHD5, DDX60, SLC30A10, FAM149A, ATXN1, ADAP2, ZNF706, RAD21, CDH23, MAP2K7, PRRT1, HHATL, NFE2, XRCC6, CBX5, HMGA2, ESR1, SYT7, C1ORF61, SLC16A13, FOSL2, MED…
UCSC_TFBS	PAX5	1.22937	0.000329304	FOXA1, MDC1, PDCD7, GPATCH2, WDR86, AUP1, ESPN, ALKBH7, CYB5D2, LOXL1, HOXA10, NPPC, SOX1, IPO9, DUOXA1, GRB10, SLC39A8, PAMR1, SCN1B, HES7, WDHD1, UNC13A, CISH, MAGI2, FOXH1, ALG3, LMO7, IFT80, DGKZ, MAPK8IP1, SLC5A6, ACAP3, HOXB9, COL4A2, ADAM15, PSME4, SCNN1A, WFDC10A, UHRF1BP1, KCNQ5, LRRC56, DCUN1D5, ABCB6, DIABLO, DLX5, CACNA1C, SLC30A10, MRPL20, EIF1AD, ATXN1, UBB, RAD21, CCDC30, CDH23, ML…
UCSC_TFBS	GCNF	1.22703	0.00033576	FOXA1, TPMT, CLSTN3, DGKB, GPATCH2, F13A1, AUP1, ALKBH7, COX6A2, LOXL1, HOXA10, NPPC, IPO9, CDH1, IL12A, SCN1B, HES7, NKX2-8, TSPYL1, UNC13A, BORA, CISH, MAGI2, FOXH1, ALG3, ACYP2, LMO7, IFT80, DGKZ, MAPK8IP1, GPRIN3, SLC5A6, HOXB9, ADAM15, PSME4, SCNN1A, SBDS, KCNQ5, ABCB6, CACNA1C, ABHD5, RNPC3, SLC30A10, TGOLN2, KIAA1524, ATXN1, UBB, MIER1, CDH23, MLEC, TSNAXIP1, MAP2K7, MARK2, HHATL, NFE2, GG…
UCSC_TFBS	ZIC3	1.32601	0.000366606	MDC1, CLSTN3, DGKB, FAM13A, GPATCH2, F13A1, AUP1, ESPN, COX6A2, CYB5D2, LOXL1, RPH3A, HOXA10, SOX1, CDH1, DUOXA1, GRB10, GLUL, HES7, NKX2-8, MAGI2, ALG3, LMO7, IFT80, DGKZ, MAPK8IP1, SLC5A6, OXA1L, HOXB9, BTD, ADAM15, UHRF1BP1, LRRC56, ABCB6, DLX5, DCUN1D3, CACNA1C, DDX60, FAM149A, MRPL20, ATXN1, RAD21, CDH23, MLEC, TSNAXIP1, MAP2K7, MARK2, PRRT1, GGT7, CBX5, HPS4, MTHFR, HSPA2, GRIN2C, ESR1, SYT…
UCSC_TFBS	HSF2	1.30577	0.000370544	MDC1, DGKB, FAM13A, GPATCH2, F13A1, AUP1, ESPN, COX6A2, CYB5D2, RPH3A, HOXA10, NPPC, IPO9, GRB10, SLC39A8, PAMR1, HES7, BORA, CISH, MAGI2, ALG3, ACYP2, LMO7, DGKZ, MAPK8IP1, GPRIN3, HOXB9, COL4A2, PSME4, SCNN1A, LRRC56, DCUN1D5, ABCB6, DIABLO, DLX5, DCUN1D3, CACNA1C, DDX60, MRPL20, EIF1AD, ATXN1, ZNF706, CCDC30, CDH23, MLEC, MAP9, MARK2, PRRT1, HHATL, NFE2, XRCC6, CBX5, MTHFR, GRIN2C, ESR1, SYT7,…
UCSC_TFBS	TAXCREB	1.23217	0.000486974	FOXA1, MDC1, GMFB, CLSTN3, PDCD7, RASL11A, GPATCH2, F13A1, AUP1, ESPN, ALKBH7, CYB5D2, LOXL1, HOXA10, SOX1, IPO9, DUOXA1, GRB10, SLC39A8, SCN1B, HES7, WDHD1, TSPYL1, UNC13A, MAGI2, FOXH1, ALG3, IFT80, DGKZ, MAPK8IP1, ACAP3, HOXB9, COL4A2, ADAM15, PSME4, SCNN1A, WFDC10A, MALAT1, UHRF1BP1, KCNQ5, LRRC56, ABCB6, DIABLO, DLX5, CACNA1C, ABHD5, DDX60, ATXN1, UBB, CDH23, MLEC, MAP2K7, MAP9, MARK2, PRRT1…
UCSC_TFBS	SP1	1.4462	0.000511497	DDR1, FOXA1, MDC1, RARG, LRSAM1, CALCOCO1, PPP1R10, ADM, SAT2, AUP1, ESPN, HOXA10, ING5, MDK, CDH1, DUOXA1, DHX16, SLC39A8, PAMR1, TRIM65, SCN1B, HES7, FOXD2, UNC13A, TSC22D3, FOXH1, ALG3, IFT80, OLIG1, C1QL4, TMEM150C, DGKZ, ZNF503-AS2, SLC5A6, ACAP3, HOXB9, BTD, COL4A2, ADAM15, MYOD1, ATP6V0C, LRRC56, CLDND1, NPL, PTH2, FSTL3, MRPL20, ADAP2, ZNF706, CCDC85B, MIER1, CCDC30, BPNT1, STX4, NCAM1, T…
UCSC_TFBS	NRF2	1.37998	0.000658768	DDR1, MDC1, C2CD3, PPP1R10, CLSTN3, F13A1, AUP1, ESPN, ALKBH7, RPL8, CYB5D2, AFF1, OASL, HOXA10, IPO9, GRB10, SLC39A8, WDHD1, SUN2, UNC13A, BORA, TSC22D3, MAGI2, FOXH1, ALG3, OLIG1, DGKZ, ZNF503-AS2, ITFG1, MAPK8IP1, SLC5A6, ACAP3, HOXB9, COL4A2, NDUFS3, UHRF1BP1, LRRC56, DCUN1D5, DIABLO, TM2D1, DCUN1D3, NEDD8, KCNA5, CACNA1C, HSD17B12, METTL21A, HDAC9, EIF1AD, EXTL2, ATXN1, TMEM203, ZNF628, RAB2…
UCSC_TFBS	ARNT	1.25614	0.000693601	TPMT, CLSTN3, DGKB, ESPN, COX6A2, LOXL1, HOXA10, SOX1, IPO9, CDH1, DUOXA1, SLC39A8, SCN1B, HES7, UNC13A, MAGI2, FOXH1, ALG3, LMO7, IFT80, DGKZ, SLC5A6, OXA1L, ACAP3, HOXB9, PSME4, MALAT1, UHRF1BP1, KCNQ5, LRRC56, ABCB6, DLX5, DCUN1D3, CACNA1C, RNPC3, SLC30A10, TGOLN2, MRPL20, ATXN1, CDH23, LCN10, MLEC, TSNAXIP1, MAP2K7, ZBED5, MAP9, MARK2, HHATL, NFE2, XRCC6, ACBD4, CBX5, HMGA2, MTHFR, HSPA2, GRI…
UCSC_TFBS	EGR1	1.92602	0.000717072	DDR1, FOXA1, PDCD7, SYNPO2, NDUFB3, AUP1, ESPN, AFF1, CYR61, MRPL55, HOXA10, ATXN1, LRRTM1, SLC37A3, SCN1B, PRRT1, NFE2, FOXD2, CBX5, UNC13A, KCNIP2, FOXH1, HSPA2, FAM126B, ESR1, MAPK8IP1, TBX2, HOXB9, LBX2, ADAM15, PCDHB16
UCSC_TFBS	IK3	1.27375	0.000767849	MDC1, TPMT, DGKB, FAM13A, F13A1, WDR86, AUP1, ALKBH7, COX6A2, CYB5D2, LOXL1, NPPC, IPO9, CDH1, DUOXA1, GRB10, IL12A, SLC39A8, PAMR1, HES7, UNC13A, MAGI2, FOXH1, ALG3, IFT80, DGKZ, SLC5A6, COL4A2, UHRF1BP1, KCNQ5, LRRC56, DLX5, DCUN1D3, CACNA1C, ABHD5, DDX60, SLC30A10, TGOLN2, ATXN1, ADAP2, CDH23, LCN10, MARK2, HHATL, HMGA2, MTHFR, GRIN2C, ESR1, SYT7, C1ORF61, SLC16A13, FOSL2, MED13L, NFATC4, WNK1…
UCSC_TFBS	ELK1	1.24167	0.00080309	FOXA1, MDC1, TPMT, CLSTN3, DGKB, PDCD7, F13A1, WDR86, AUP1, ESPN, ALKBH7, COX6A2, CYB5D2, LOXL1, HOXA10, SOX1, IPO9, DUOXA1, SCN1B, HES7, CISH, MAGI2, FOXH1, ALG3, DGKZ, MAPK8IP1, GPRIN3, ACAP3, BTD, COL4A2, PSME4, SCNN1A, SBDS, UHRF1BP1, KCNQ5, LRRC56, DCUN1D5, ABCB6, DIABLO, DLX5, CACNA1C, TGOLN2, MRPL20, KIAA1524, EIF1AD, RAD21, MIER1, CDH23, MLEC, TSNAXIP1, MAP2K7, MARK2, HHATL, GGT7, CBX5, H…
UCSC_TFBS	ISRE	1.26885	0.000977241	FOXA1, GMFB, CLSTN3, DGKB, FAM13A, GPATCH2, F13A1, WDR86, AUP1, ESPN, RPL8, LOXL1, RPH3A, SOX1, IPO9, CDH1, DUOXA1, SLC39A8, PAMR1, NKX2-8, WDHD1, UNC13A, BORA, MAGI2, ALG3, LMO7, GPRIN3, HOXB9, COL4A2, ADAM15, WDR82, PSME4, KCNQ5, ABCB6, DCUN1D3, CACNA1C, TGOLN2, MRPL20, ATXN1, MIER1, CDH23, LCN10, MAP2K7, PRRT1, NFE2, XRCC6, HMGA2, HSPA2, ESR1, SYT7, FOSL2, NFATC4, WNK1, INTS7, EZH2, CXCL6, RAR…
UCSC_TFBS	GATA3	1.43595	0.00106671	MDC1, RARG, CALCOCO1, C2CD3, PPP1R10, DGKB, PDCD7, FHL1, AUP1, HOXA10, RPH3A, SOX1, DUOXA1, GRB10, DHX16, PAMR1, TRIM65, NKX2-8, SUN2, FOXD2, UNC13A, CISH, SLC32A1, TSC22D3, MAGI2, FOXH1, LMO7, OXSR1, TMEM150C, DGKZ, MAPK8IP1, ACAP3, MED24, COL4A2, ADAM15, NDUFS3, TUT1, MALAT1, UHRF1BP1, CNTNAP5, CLDND1, SYNPO2, DCUN1D3, ADAM22, ASB14, CACNA1C, PTH2, MRPL20, ATXN1, ADAP2, SUSD4, CDH23, NCAM1, MAP…
UCSC_TFBS	AREB6	1.11437	0.00114547	MDC1, GPATCH2, WDR86, ALKBH7, CYB5D2, SOX1, IL12A, SCN1B, HES7, NKX2-8, WDHD1, UNC13A, FOXH1, ALG3, IFT80, MAPK8IP1, SLC5A6, HOXB9, WDR82, PSME4, WFDC10A, UHRF1BP1, KCNQ5, ABCB6, DCUN1D3, TGOLN2, MRPL20, RAD21, MIER1, LCN10, MAP9, PRRT1, SNHG1, NFE2, XRCC6, MTHFR, GRIN2C, SLC16A13, NFATC4, FOSL2, MED13L, MLLT11, WNK1, OGDH, INTS7, EZH2, DDR1, LRSAM1, RARG, C2CD3, CAB39L, PPP1R10, BHLHE41, AKR1B1,…
UCSC_TFBS	EGR3	1.53345	0.00125196	DDR1, ABCD2, PPP1R10, DGKB, PDCD7, GPATCH2, ADM, SAT2, ESPN, CYR61, OASL, HOXA10, SOX1, DUOXA1, SLC37A3, SLC36A1, HES7, UNC13A, SLC32A1, FOXH1, TMEM150C, ACAP3, MED24, HOXB9, HEATR5A, SBDS, NDUFS3, UHRF1BP1, DCUN1D3, GDPD2, NEDD8, KCNA5, PTH2, HDAC9, ATXN1, ZNF706, CCDC85B, ATOH8, MIER1, STX4, MAP2K7, RXRG, MARK2, HHATL, ACBD4, KCNIP2, CARD6, HSPA2, REC8, SYT7, NFATC4, TBX2, WNK1, LHX5
UCSC_TFBS	CDPCR1	1.28991	0.00138417	FOXA1, MDC1, CLSTN3, DGKB, PDCD7, GPATCH2, F13A1, SAT2, ESPN, RPH3A, HOXA10, NPPC, SOX1, IPO9, CDH1, GRB10, SLC39A8, PAMR1, CISH, MAGI2, FOXH1, ACYP2, LMO7, IFT80, DGKZ, MAPK8IP1, ACAP3, HOXB9, BTD, ADAM15, PSME4, UHRF1BP1, KCNQ5, LRRC56, ABCB6, DLX5, CACNA1C, DDX60, FAM149A, TGOLN2, KIAA1524, ATXN1, MIER1, CDH23, MAP2K7, MARK2, PRRT1, ACBD4, CBX5, HPS4, HMGA2, MTHFR, GRIN2C, ESR1, SYT7, NFATC4, …
UCSC_TFBS	PAX4	1.13099	0.00145072	MDC1, GPATCH2, WDR86, SOX1, SCN1B, HES7, NKX2-8, WDHD1, TSPYL1, UNC13A, FOXH1, ALG3, IFT80, MAPK8IP1, SLC5A6, HOXB9, BTD, PSME4, WFDC10A, UHRF1BP1, KCNQ5, ABCB6, DCUN1D3, TGOLN2, MRPL20, ZNF706, RAD21, MIER1, MLEC, MAP9, PRRT1, NFE2, XRCC6, MTHFR, GRIN2C, SLC16A13, NFATC4, FOSL2, MED13L, MLLT11, MC1R, WNK1, OGDH, PCDHB3, EZH2, DDR1, LRSAM1, RARG, C2CD3, CAB39L, PPP1R10, BHLHE41, AKR1B1, SLC6A2, C…
UCSC_TFBS	ATF	1.33471	0.00150225	DDR1, FOXA1, MDC1, CLSTN3, FHL1, AUP1, ESPN, CYB5D2, HOXA10, NPPC, SOX1, MDK, PAMR1, TRIM65, SLC36A1, HES7, WDHD1, TSPYL1, UNC13A, BORA, TSC22D3, MAGI2, FOXH1, ALG3, LMO7, OXSR1, DGKZ, ZNF503-AS2, MAPK8IP1, ACAP3, PTP4A3, MED24, HOXB9, COL4A2, ADAM15, CDC42EP5, MYOD1, NDUFS3, UHRF1BP1, ATP6V0C, CNTNAP5, CAMK1G, CLDND1, ABCB6, DIABLO, DLX5, SYNPO2, USP11, DCUN1D3, KCNA5, PTH2, SLC30A10, BARX2, MRP…
UCSC_TFBS	GATA1	1.12117	0.001512	MDC1, GMFB, GPATCH2, WDR86, ALKBH7, SOX1, HES7, NKX2-8, WDHD1, TSPYL1, FOXH1, ALG3, IFT80, MAPK8IP1, SLC5A6, HOXB9, WDR82, PSME4, UHRF1BP1, KCNQ5, ABCB6, DCUN1D3, SLC30A10, MRPL20, ZNF706, RAD21, MIER1, LCN10, MLEC, ZBED5, MAP9, PRRT1, NFE2, XRCC6, GRIN2C, SLC16A13, NFATC4, FOSL2, MED13L, MLLT11, MC1R, WNK1, OGDH, INTS7, EZH2, DDR1, LRSAM1, RARG, C2CD3, CAB39L, PPP1R10, BHLHE41, AKR1B1, ADM, SLC6…
UCSC_TFBS	PPARA	1.21002	0.00152622	FOXA1, MDC1, CLSTN3, DGKB, FAM13A, GPATCH2, F13A1, AUP1, ESPN, ALKBH7, COX6A2, CYB5D2, COMP, RPH3A, NPPC, IPO9, CDH1, GRB10, SCN1B, HES7, UNC13A, MAGI2, FOXH1, ALG3, LMO7, DGKZ, MAPK8IP1, SLC5A6, OXA1L, ACAP3, HOXB9, BTD, COL4A2, ADAM15, PSME4, SCNN1A, KCNQ5, LRRC56, ABCB6, DIABLO, DLX5, DCUN1D3, CACNA1C, TGOLN2, ATXN1, ADAP2, RAD21, CDH23, MLEC, TSNAXIP1, MARK2, HHATL, NFE2, GGT7, XRCC6, ACBD4, …
UCSC_TFBS	GATA2	1.3065	0.00188654	DDR1, FOXA1, MDC1, RARG, CALCOCO1, PPP1R10, RASL11A, BHLHE41, AUP1, ESPN, RPL8, HOXA10, RPH3A, ING5, IPO9, MDK, DUOXA1, LRRTM1, GRB10, DHX16, PAMR1, TRIM65, SCN1B, TRIM67, FOXD2, UNC13A, CISH, SLC32A1, PARP1, TSC22D3, MAGI2, FOXH1, ALG3, LMO7, OLIG1, C1QL4, DGKZ, ZNF503-AS2, C1QL2, ACAP3, PTP4A3, MED24, CDC42EP5, MYOD1, PSME4, SCNN1A, NDUFS3, TUT1, KCNQ5, ATP6V0C, ABCB6, USP11, NEDD8, CACNA1C, HD…
UCSC_TFBS	RORA1	1.24513	0.0021058	FOXA1, CLSTN3, DGKB, PDCD7, FAM13A, GPATCH2, F13A1, AUP1, COX6A2, RPH3A, HOXA10, SOX1, IPO9, CDH1, DUOXA1, GRB10, PAMR1, SCN1B, TSPYL1, UNC13A, MAGI2, FOXH1, ALG3, ACYP2, LMO7, IFT80, DGKZ, MAPK8IP1, SLC5A6, ACAP3, COL4A2, ADAM15, WDR82, SCNN1A, SBDS, MALAT1, UHRF1BP1, KCNQ5, ABCB6, DIABLO, DLX5, DCUN1D3, CACNA1C, ABHD5, RNPC3, DDX60, TGOLN2, EIF1AD, ATXN1, MIER1, CCDC30, CDH23, MLEC, TSNAXIP1, M…
UCSC_TFBS	ZIC2	1.4	0.00229927	DDR1, RARG, RBM26, BHLHE41, SECTM1, ADM, SAT2, AUP1, ESPN, CYB5D2, HOXA10, NPPC, MDK, PAMR1, SCN1B, SLC36A1, HES7, MAGI2, OLIG1, FAM126B, DGKZ, ITFG1, ACAP3, MED24, COL4A2, CDC42EP5, WDR82, MYOD1, TUT1, KCNQ5, IRF5, ABCB6, DIABLO, DLX5, GDPD2, NPL, HDAC9, BARX2, MRPL55, ATXN1, ADAP2, ZNF628, TAF1C, RAD21, CDH23, MLEC, NCAM1, MAP2K7, MARK2, PRRT1, NFE2, SLC16A1, CBX5, LINGO3, BRF1, KCNIP1, GAD1, T…
UCSC_TFBS	SEF1	1.21427	0.00237334	FOXA1, MDC1, CLSTN3, DGKB, F13A1, WDR86, AUP1, ESPN, ALKBH7, CYB5D2, LOXL1, HOXA10, IPO9, CDH1, DUOXA1, PAMR1, SCN1B, HES7, NKX2-8, WDHD1, TSPYL1, UNC13A, CISH, MAGI2, FOXH1, ALG3, ACYP2, LMO7, IFT80, DGKZ, MAPK8IP1, SLC5A6, ACAP3, HOXB9, COL4A2, ADAM15, PSME4, UHRF1BP1, KCNQ5, LRRC56, ABCB6, DIABLO, DLX5, DCUN1D3, CACNA1C, DDX60, TGOLN2, EIF1AD, ATXN1, ADAP2, CDH23, TSNAXIP1, MAP2K7, MARK2, NFE2…
UCSC_TFBS	AP2	1.37906	0.00239322	DDR1, MDC1, RARG, PPP1R10, FHL1, GPATCH2, ADM, AUP1, ESPN, CYB5D2, LOXL1, HOXA10, SOX1, IPO9, MDK, DHX16, PAMR1, TRIM65, SCN1B, HES7, FOXD2, CHST6, SLC32A1, MAGI2, FOXH1, ALG3, OXSR1, C1QL4, DGKZ, ZNF503-AS2, C1QL2, MAPK8IP1, SLC5A6, MED24, HOXB9, COL4A2, ADAM15, MYOD1, PSME4, NDUFS3, KCNQ5, UHRF1BP1, LRRC56, ABCB6, DLX5, GDPD2, KCNA5, PTH2, RNPC3, HDAC9, MRPL55, TMEM203, ZNF628, TAF1C, RAB26, ML…
UCSC_TFBS	NFY	1.21897	0.00276908	MDC1, GMFB, CLSTN3, DGKB, FAM13A, GPATCH2, F13A1, SAT2, AUP1, ESPN, MIR7-3HG, HOXA10, NPPC, SOX1, IPO9, CDH1, GRB10, PAMR1, HES7, NKX2-8, TSPYL1, BORA, CISH, MAGI2, ALG3, LMO7, DGKZ, MAPK8IP1, GPRIN3, HOXB9, BTD, COL4A2, PSME4, SBDS, MALAT1, KCNQ5, LRRC56, ABCB6, DLX5, DCUN1D3, CACNA1C, ABHD5, TGOLN2, ATXN1, UBB, ZNF706, CDH23, MLEC, TSNAXIP1, ZBED5, MARK2, HHATL, NFE2, ACBD4, CBX5, HMGA2, GRIN2C…
UCSC_TFBS	HOXA3	1.25336	0.0027906	TPMT, DGKB, FAM13A, GPATCH2, F13A1, WDR86, SAT2, AUP1, LOXL1, COMP, RPH3A, HOXA10, SOX1, CDH1, DUOXA1, GRB10, PAMR1, HES7, NKX2-8, WDHD1, TSPYL1, UNC13A, MAGI2, ALG3, ACYP2, LMO7, IFT80, DGKZ, MAPK8IP1, ACAP3, HOXB9, PSME4, SCNN1A, KCNQ5, ABCB6, DLX5, DCUN1D3, CACNA1C, ABHD5, TGOLN2, ATXN1, UBB, RAD21, MIER1, CDH23, MLEC, MARK2, PRRT1, NFE2, CBX5, HMGA2, MTHFR, HSPA2, HIGD2B, ESR1, SYT7, C1ORF61,…
UCSC_TFBS	MEIS1BHOXA9	1.21065	0.0030577	FOXA1, GMFB, DGKB, FAM13A, GPATCH2, F13A1, SAT2, LOXL1, RPH3A, HOXA10, SOX1, IPO9, CDH1, GRB10, IL12A, SLC39A8, WDHD1, BORA, CISH, MAGI2, LMO7, IFT80, DGKZ, MAPK8IP1, GPRIN3, OXA1L, HOXB9, BTD, COL4A2, ADAM15, WDR82, PSME4, MALAT1, UHRF1BP1, KCNQ5, DCUN1D5, ABCB6, DLX5, DCUN1D3, CACNA1C, SLC30A10, TGOLN2, KIAA1524, ATXN1, ADAP2, RAD21, MIER1, CCDC30, CDH23, LCN10, MLEC, TSNAXIP1, MARK2, PRRT1, NF…
UCSC_TFBS	MIF1	1.24619	0.00322335	FOXA1, TPMT, CLSTN3, DGKB, PDCD7, GPATCH2, F13A1, WDR86, AUP1, ESPN, CYB5D2, LOXL1, HOXA10, CDH1, DUOXA1, GRB10, SLC39A8, PAMR1, UNC13A, MAGI2, FOXH1, ALG3, LMO7, DGKZ, MAPK8IP1, HOXB9, BTD, COL4A2, ADAM15, UHRF1BP1, KCNQ5, LRRC56, DIABLO, DCUN1D3, CACNA1C, EIF1AD, ATXN1, UBB, CCDC30, LCN10, TSNAXIP1, MAP2K7, MAP9, MARK2, PRRT1, HHATL, HPS4, MTHFR, HSPA2, GRIN2C, ESR1, SYT7, C1ORF61, SLC16A13, ME…
UCSC_TFBS	GRE	1.22083	0.00333474	MDC1, TPMT, DGKB, FAM13A, RASL11A, F13A1, SAT2, AUP1, ESPN, CYB5D2, LOXL1, COMP, CDH1, GRB10, PAMR1, SCN1B, UNC13A, MAGI2, ALG3, LMO7, IFT80, DGKZ, MAPK8IP1, SLC5A6, OXA1L, ACAP3, COL4A2, WDR82, PSME4, UHRF1BP1, KCNQ5, LRRC56, DCUN1D5, ABCB6, DLX5, DCUN1D3, CACNA1C, ABHD5, FAM149A, EIF1AD, ATXN1, RAD21, CDH23, MLEC, HHATL, NFE2, GGT7, XRCC6, ACBD4, CBX5, HPS4, HSPA2, GRIN2C, ESR1, SYT7, SLC16A13,…
UCSC_TFBS	CHOP	1.21779	0.00346489	FOXA1, TPMT, DGKB, GPATCH2, F13A1, SAT2, ESPN, CYB5D2, LOXL1, HOXA10, SOX1, IPO9, DUOXA1, GRB10, PAMR1, GLUL, NKX2-8, UNC13A, MAGI2, ALG3, ACYP2, IFT80, DGKZ, SLC5A6, HOXB9, COL4A2, ADAM15, WDR82, PSME4, SCNN1A, UHRF1BP1, KCNQ5, LRRC56, DCUN1D5, ABCB6, DIABLO, DLX5, DCUN1D3, CACNA1C, ABHD5, TGOLN2, MRPL20, KIAA1524, ATXN1, ADAP2, ZNF706, CDH23, LCN10, MLEC, MAP2K7, MARK2, HHATL, NFE2, GGT7, HMGA2…
UCSC_TFBS	NFE2	1.28144	0.00354095	FOXA1, LRSAM1, C2CD3, CLSTN3, DGKB, CAB39L, FHL1, F13A1, ADM, AUP1, ESPN, LOXL1, AFF1, NPPC, MDK, CDH1, DUOXA1, GRB10, HES7, WDHD1, CHST6, CISH, TSC22D3, MAGI2, FOXH1, ALG3, ACYP2, DGKZ, ZNF503-AS2, MAPK8IP1, OXA1L, ACAP3, MED24, HOXB9, COL4A2, ADAM15, CDC42EP5, PSME4, SCNN1A, NDUFS3, TUT1, KCNQ5, UHRF1BP1, LRRC56, ABCB6, DIABLO, DLX5, USP11, DCUN1D3, ADAM22, CACNA1C, PTH2, HSD17B12, DDX60, HDAC9…
UCSC_TFBS	MRF2	1.20185	0.00390591	GMFB, CLSTN3, DGKB, GPATCH2, F13A1, SAT2, AUP1, COX6A2, LOXL1, COMP, RPH3A, HOXA10, NPPC, IPO9, CDH1, GRB10, PAMR1, SCN1B, NKX2-8, WDHD1, TSPYL1, UNC13A, CISH, MAGI2, FOXH1, ALG3, ACYP2, LMO7, DGKZ, SLC5A6, OXA1L, ACAP3, COL4A2, ADAM15, PSME4, SCNN1A, MALAT1, UHRF1BP1, KCNQ5, LRRC56, ABCB6, DIABLO, DLX5, DCUN1D3, CACNA1C, DDX60, FAM149A, ATXN1, RAD21, MIER1, CDH23, LCN10, MLEC, MARK2, HHATL, GLMN…
UCSC_TFBS	MEIS1	1.21934	0.00418219	MDC1, CLSTN3, DGKB, FAM13A, RASL11A, GPATCH2, F13A1, ESPN, COX6A2, HOXA10, NPPC, IPO9, DUOXA1, GRB10, SLC39A8, UNC13A, MAGI2, FOXH1, ALG3, ACYP2, LMO7, IFT80, DGKZ, MAPK8IP1, GPRIN3, ACAP3, ADAM15, PSME4, SCNN1A, KCNQ5, LRRC56, ABCB6, DIABLO, DLX5, DCUN1D3, CACNA1C, ABHD5, RNPC3, DDX60, TGOLN2, ATXN1, RAD21, CDH23, ZBED5, MARK2, NFE2, GGT7, XRCC6, ACBD4, CBX5, HPS4, HMGA2, GRIN2C, ESR1, SYT7, C1O…
UCSC_TFBS	P300	1.26239	0.00440936	FOXA1, MDC1, CLSTN3, PDCD7, F13A1, SAT2, AUP1, ESPN, HOXA10, IPO9, SLC39A8, PAMR1, SCN1B, HES7, NKX2-8, WDHD1, MAGI2, ALG3, LMO7, DGKZ, MAPK8IP1, SLC5A6, ACAP3, HOXB9, BTD, COL4A2, SCNN1A, KCNQ5, ABCB6, DCUN1D3, CACNA1C, DDX60, TGOLN2, EIF1AD, ATXN1, ZNF706, RAD21, CDH23, TSNAXIP1, MARK2, HHATL, ACBD4, MTHFR, GRIN2C, SYT7, MC1R, WNK1, INTS7, RARG, CALCOCO1, FHL1, SLC6A2, CHAF1A, MDK, DHX16, SLC37…
UCSC_TFBS	IRF2	1.23917	0.00472816	FOXA1, MDC1, DGKB, RASL11A, GPATCH2, F13A1, ALKBH7, LOXL1, HOXA10, IPO9, CDH1, DUOXA1, SLC39A8, SCN1B, BORA, MAGI2, ACYP2, LMO7, IFT80, DGKZ, GPRIN3, SLC5A6, HOXB9, COL4A2, ADAM15, PSME4, KCNQ5, ABCB6, DLX5, DCUN1D3, CACNA1C, FAM149A, TGOLN2, MRPL20, KIAA1524, ATXN1, ZNF706, MIER1, CDH23, LCN10, MARK2, NFE2, XRCC6, CBX5, HPS4, HMGA2, ESR1, SYT7, C1ORF61, FOSL2, MED13L, WNK1, INTS7, PCDHB3, RARG, …
UCSC_TFBS	NFKAPPAB50	1.37934	0.00506363	DDR1, FOXA1, RARG, AUP1, ESPN, SLC6A2, SOX1, IPO9, MDK, LRRTM1, DHX16, SCN1B, HES7, FOXD2, SLC32A1, TSC22D3, MAGI2, IFT80, C1QL4, DGKZ, ZNF503-AS2, MAPK8IP1, SLC5A6, ACAP3, PTP4A3, MED24, COL4A2, ADAM15, CDC42EP5, KCNQ5, UHRF1BP1, ABCB6, CACNA1C, PTH2, FSTL3, TGOLN2, MRPL20, ATXN1, UBB, ZNF628, CCDC85B, MIER1, CDH23, MLEC, NCAM1, MAP2K7, SH2B3, MARK2, PRRT1, GGT7, EYA1, GDF15, MCRS1, HMGA2, SYT7,…
UCSC_TFBS	NFKB	1.19955	0.00529086	FOXA1, MDC1, TPMT, CLSTN3, DGKB, RASL11A, GPATCH2, F13A1, SAT2, AUP1, CYB5D2, LOXL1, COMP, HOXA10, GRB10, IL12A, PAMR1, SCN1B, HES7, UNC13A, MAGI2, ALG3, ACYP2, LMO7, DGKZ, MAPK8IP1, SLC5A6, ACAP3, HOXB9, BTD, COL4A2, ADAM15, PSME4, SCNN1A, KCNQ5, LRRC56, ABCB6, DIABLO, DLX5, CACNA1C, TGOLN2, EIF1AD, ATXN1, ADAP2, RAD21, CDH23, TSNAXIP1, MARK2, PRRT1, HHATL, NFE2, XRCC6, CBX5, HIGD2B, ESR1, SYT7,…
UCSC_TFBS	SOX5	1.20584	0.00538572	FOXA1, GMFB, DGKB, FAM13A, GPATCH2, F13A1, WDR86, AUP1, CYB5D2, LOXL1, RPH3A, HOXA10, SOX1, IPO9, DUOXA1, GRB10, SLC39A8, NKX2-8, WDHD1, UNC13A, MAGI2, ALG3, ACYP2, LMO7, DGKZ, GPRIN3, SLC5A6, OXA1L, HOXB9, COL4A2, PSME4, KCNQ5, DLX5, DCUN1D3, CACNA1C, DDX60, FAM149A, KIAA1524, EIF1AD, ATXN1, ADAP2, ZNF706, RAD21, MIER1, CCDC30, CDH23, MLEC, TSNAXIP1, ZBED5, CBX5, HMGA2, ESR1, SYT7, C1ORF61, SLC1…
UCSC_TFBS	TAL1BETAE47	1.30944	0.00554294	FOXA1, RARG, LRSAM1, CALCOCO1, CLSTN3, DGKB, CAB39L, PDCD7, AKR1B1, AUP1, ESPN, CYR61, LOXL1, HOXA10, IPO9, CHAF1A, CDH1, DHX16, SLC39A8, PAMR1, SCN1B, SLC36A1, HES7, CISH, MAGI2, FOXH1, ALG3, LMO7, C1QL4, IL17RD, FAM126B, TMEM150C, ITFG1, MAPK8IP1, SLC5A6, PTP4A3, MED24, HEATR5A, SCNN1A, TUT1, KCNQ5, IRF5, UHRF1BP1, ATP6V0C, CAMK1G, ADAM22, GDPD2, CACNA1C, HSD17B12, HDAC9, TGOLN2, MRPL20, EXTL2,…
UCSC_TFBS	CP2	1.24159	0.00592771	FOXA1, CLSTN3, DGKB, FAM13A, RASL11A, GPATCH2, AUP1, ESPN, MIR7-3HG, CYB5D2, COMP, RPH3A, HOXA10, SCN1B, HES7, UNC13A, CISH, MAGI2, FOXH1, ALG3, DGKZ, SLC5A6, ACAP3, PSME4, SCNN1A, MALAT1, KCNQ5, LRRC56, ABCB6, DLX5, CACNA1C, FAM149A, TGOLN2, EIF1AD, ATXN1, CDH23, LCN10, MLEC, MARK2, SNHG1, HHATL, NFE2, GGT7, XRCC6, CBX5, HPS4, HMGA2, HSPA2, GRIN2C, HIGD2B, SYT7, C1ORF61, FOSL2, NFATC4, MLLT11, W…
UCSC_TFBS	MEF2	1.12134	0.00602513	FOXA1, GMFB, DGKB, FAM13A, RASL11A, GPATCH2, F13A1, WDR86, SAT2, COX6A2, CYB5D2, RPH3A, HOXA10, SOX1, IPO9, DUOXA1, GRB10, IL12A, SLC39A8, PAMR1, SCN1B, NKX2-8, WDHD1, UNC13A, BORA, CISH, MAGI2, ALG3, ACYP2, LMO7, IFT80, DGKZ, MAPK8IP1, GPRIN3, SLC5A6, HOXB9, BTD, COL4A2, ADAM15, WDR82, PSME4, SCNN1A, MALAT1, UHRF1BP1, KCNQ5, DCUN1D5, DIABLO, DLX5, DCUN1D3, CACNA1C, ABHD5, DDX60, SLC30A10, MRPL20…
UCSC_TFBS	AP2REP	1.21613	0.00611135	FOXA1, DGKB, GPATCH2, F13A1, WDR86, AUP1, ESPN, LOXL1, RPH3A, HOXA10, IPO9, DUOXA1, IL12A, PAMR1, HES7, WDHD1, UNC13A, CISH, MAGI2, FOXH1, ALG3, IFT80, DGKZ, MAPK8IP1, SLC5A6, ACAP3, COL4A2, PSME4, UHRF1BP1, KCNQ5, LRRC56, DIABLO, DCUN1D3, CACNA1C, ABHD5, FAM149A, MRPL20, EIF1AD, ATXN1, ZNF706, RAD21, CDH23, TSNAXIP1, MAP2K7, MARK2, NFE2, GGT7, ACBD4, HMGA2, MTHFR, GRIN2C, HIGD2B, ESR1, SYT7, C1O…
UCSC_TFBS	AHR	1.26931	0.00688589	DDR1, FOXA1, RARG, CALCOCO1, C2CD3, PPP1R10, FHL1, SAT2, AUP1, ESPN, CYR61, LOXL1, HOXA10, NPPC, SOX1, MDK, DUOXA1, LRRTM1, DHX16, SLC39A8, TRIM65, TRIM67, HES7, WDHD1, FOXD2, CHST6, UNC13A, CISH, TSC22D3, MAGI2, ALG3, OLIG1, C1QL4, IL17RD, DGKZ, ZNF503-AS2, ARFGAP1, ITFG1, MAPK8IP1, ACAP3, MED24, HOXB9, COL4A2, ADAM15, MYOD1, SCNN1A, KCNQ5, LRRC56, CLDND1, ABCB6, DLX5, DCUN1D3, ADAM22, GDPD2, AS…
UCSC_TFBS	TCF11	1.18797	0.00694779	FOXA1, MDC1, CLSTN3, DGKB, GPATCH2, F13A1, AUP1, ESPN, CYB5D2, LOXL1, RPH3A, HOXA10, NPPC, IPO9, CDH1, DUOXA1, GRB10, PAMR1, HES7, WDHD1, UNC13A, BORA, MAGI2, ALG3, ACYP2, DGKZ, MAPK8IP1, GPRIN3, SLC5A6, OXA1L, ACAP3, BTD, COL4A2, WDR82, PSME4, SCNN1A, UHRF1BP1, KCNQ5, LRRC56, ABCB6, DIABLO, DLX5, CACNA1C, EIF1AD, ATXN1, RAD21, CDH23, MLEC, MAP2K7, MARK2, PRRT1, SNHG1, HHATL, CBX5, HMGA2, GRIN2C,…
UCSC_TFBS	NRSF	1.1786	0.00699745	FOXA1, MDC1, CLSTN3, DGKB, PDCD7, GPATCH2, WDR86, AUP1, ESPN, ALKBH7, COX6A2, LOXL1, RPH3A, HOXA10, NPPC, SOX1, IPO9, CDH1, DUOXA1, SLC39A8, SCN1B, HES7, UNC13A, CISH, MAGI2, FOXH1, ALG3, LMO7, DGKZ, MAPK8IP1, GPRIN3, SLC5A6, ACAP3, HOXB9, BTD, COL4A2, ADAM15, PSME4, SCNN1A, UHRF1BP1, KCNQ5, LRRC56, ABCB6, DIABLO, DCUN1D3, CACNA1C, SLC30A10, ATXN1, ADAP2, CDH23, MAP2K7, ZBED5, MARK2, HHATL, GGT7,…
UCSC_TFBS	CEBPA	1.29848	0.00785258	FOXA1, CALCOCO1, RBM26, C2CD3, CLSTN3, DGKB, FAM13A, FHL1, GPATCH2, F13A1, AUP1, LRRTM1, GRB10, DHX16, SLC37A3, PAMR1, HES7, SUN2, FOXD2, TSC22D3, MAGI2, LMO7, ACYP2, OXSR1, FAM126B, SLC5A6, OXA1L, MED24, HOXB9, COL4A2, PSME4, SCNN1A, NDUFS3, KCNQ5, TLR7, CNTNAP5, DCUN1D5, DLX5, SYNPO2, DCUN1D3, NDUFB3, GDPD2, ASB14, KCNA5, NPL, ABHD5, DDX60, HDAC9, BARX2, ATXN1, RAD21, ATOH8, SUSD4, CDH23, MLEC,…
UCSC_TFBS	PAX3	1.21247	0.00794965	FOXA1, CLSTN3, DGKB, GPATCH2, F13A1, WDR86, AUP1, ESPN, RPL8, HOXA10, NPPC, IPO9, NKX2-8, UNC13A, BORA, MAGI2, ALG3, DGKZ, SLC5A6, ACAP3, HOXB9, BTD, ADAM15, PSME4, SCNN1A, UHRF1BP1, KCNQ5, ABCB6, DIABLO, CACNA1C, TGOLN2, ATXN1, RAD21, CDH23, LCN10, ZBED5, MARK2, PRRT1, HHATL, ACBD4, HPS4, HMGA2, HSPA2, GRIN2C, ESR1, SYT7, SLC16A13, FOSL2, MED13L, MC1R, WNK1, INTS7, PCDHB3, EZH2, DDR1, LRSAM1, CA…
UCSC_TFBS	MYOGNF1	1.19822	0.00797107	TPMT, CLSTN3, DGKB, FAM13A, F13A1, SAT2, AUP1, ESPN, ALKBH7, RPL8, CYB5D2, LOXL1, HOXA10, SOX1, DUOXA1, SLC39A8, PAMR1, SCN1B, HES7, NKX2-8, UNC13A, CISH, MAGI2, FOXH1, ALG3, LMO7, DGKZ, SLC5A6, ACAP3, HOXB9, ADAM15, PSME4, SCNN1A, UHRF1BP1, LRRC56, DIABLO, DCUN1D3, DDX60, TGOLN2, MRPL20, KIAA1524, EIF1AD, ATXN1, CDH23, LCN10, MAP2K7, MARK2, PRRT1, HHATL, GGT7, CBX5, HMGA2, MTHFR, HSPA2, GRIN2C, …
UCSC_TFBS	HEN1	1.15782	0.00851324	FOXA1, TPMT, CLSTN3, DGKB, FAM13A, GPATCH2, F13A1, WDR86, AUP1, ESPN, ALKBH7, COX6A2, LOXL1, RPH3A, HOXA10, NPPC, IPO9, CDH1, DUOXA1, GRB10, SLC39A8, PAMR1, HES7, UNC13A, BORA, CISH, MAGI2, FOXH1, ALG3, DGKZ, MAPK8IP1, GPRIN3, SLC5A6, ACAP3, HOXB9, COL4A2, ADAM15, PSME4, SCNN1A, SBDS, WFDC10A, UHRF1BP1, KCNQ5, LRRC56, ABCB6, DIABLO, DLX5, CACNA1C, DDX60, TGOLN2, MRPL20, KIAA1524, EIF1AD, ATXN1, A…
UCSC_TFBS	HFH3	1.22296	0.00861992	DGKB, GPATCH2, F13A1, SAT2, ESPN, RPH3A, HOXA10, SOX1, IPO9, SLC39A8, PAMR1, GLUL, HES7, NKX2-8, UNC13A, BORA, CISH, MAGI2, ISLR2, ALG3, ACYP2, LMO7, IFT80, DGKZ, GPRIN3, OXA1L, HOXB9, BTD, COL4A2, ADAM15, KCNQ5, DCUN1D5, DCUN1D3, CACNA1C, ABHD5, DDX60, SLC30A10, ATXN1, RAD21, MIER1, CDH23, MLEC, ZBED5, NFE2, CBX5, GLMN, HMGA2, HIGD2B, ESR1, SYT7, C1ORF61, FOSL2, MED13L, NFATC4, MC1R, WNK1, INTS7…
UCSC_TFBS	TAL1BETAITF2	1.17094	0.00952231	FOXA1, CLSTN3, DGKB, FAM13A, GPATCH2, SAT2, AUP1, MIR7-3HG, LOXL1, HOXA10, NPPC, SOX1, IPO9, CDH1, DUOXA1, GRB10, PAMR1, SCN1B, NKX2-8, UNC13A, MAGI2, ALG3, LMO7, DGKZ, MAPK8IP1, OXA1L, ACAP3, HOXB9, COL4A2, ADAM15, WDR82, PSME4, SBDS, UHRF1BP1, KCNQ5, DCUN1D3, CACNA1C, ABHD5, SLC30A10, EIF1AD, ATXN1, MIER1, CDH23, TSNAXIP1, MAP2K7, MARK2, PRRT1, HHATL, GGT7, CBX5, HPS4, HMGA2, MTHFR, HSPA2, GRIN…
UCSC_TFBS	MAZR	1.34946	0.0109868	DDR1, FOXA1, MDC1, RARG, LRSAM1, RBM26, PPP1R10, CLSTN3, BHLHE41, AKR1B1, SAT2, ESPN, MDK, CDH1, DHX16, SCN1B, SLC36A1, HES7, FOXD2, CISH, MAGI2, ALG3, C1QL4, TMEM150C, DGKZ, ZNF503-AS2, MAPK8IP1, HOXB9, ADAM15, CDC42EP5, TUT1, ATP6V0C, LRRC56, DLX5, GDPD2, CACNA1C, PTH2, FSTL3, ATXN1, CCDC85B, MIER1, CDH23, MLEC, MARK2, PRRT1, NFE2, HHATL, GGT7, ACBD4, SLC16A1, KCNIP2, MCRS1, MTHFR, SYT7, C1ORF6…
UCSC_TFBS	EN1	1.16639	0.0110711	FOXA1, TPMT, CLSTN3, DGKB, PDCD7, RASL11A, GPATCH2, AUP1, CYB5D2, HOXA10, IPO9, DUOXA1, GRB10, IL12A, SLC39A8, PAMR1, SCN1B, HES7, NKX2-8, WDHD1, UNC13A, CISH, MAGI2, LMO7, DGKZ, GPRIN3, SLC5A6, ACAP3, HOXB9, COL4A2, PSME4, SCNN1A, UHRF1BP1, KCNQ5, ABCB6, DIABLO, DCUN1D3, CACNA1C, FAM149A, TGOLN2, ATXN1, RAD21, CDH23, TSNAXIP1, ZBED5, MAP9, MARK2, PRRT1, HHATL, NFE2, GGT7, XRCC6, ACBD4, CBX5, GLM…
UCSC_TFBS	RREB1	1.22472	0.0111943	CLSTN3, SAT2, AUP1, ESPN, LOXL1, HOXA10, IPO9, CDH1, SLC39A8, PAMR1, SCN1B, HES7, UNC13A, CISH, MAGI2, ALG3, DGKZ, OXA1L, ACAP3, HOXB9, ADAM15, PSME4, SCNN1A, SBDS, KCNQ5, LRRC56, ABCB6, DLX5, CACNA1C, EIF1AD, CDH23, TSNAXIP1, MAP2K7, MARK2, PRRT1, HHATL, NFE2, GGT7, CBX5, HPS4, HMGA2, HSPA2, GRIN2C, SYT7, C1ORF61, SLC16A13, NFATC4, WNK1, LHX5, DDR1, RARG, LRSAM1, CALCOCO1, C2CD3, PPP1R10, AKR1B1…
UCSC_TFBS	POU3F2	1.14562	0.0127313	FOXA1, TPMT, DGKB, FAM13A, GPATCH2, F13A1, CYB5D2, HOXA10, NPPC, SOX1, IPO9, CDH1, GRB10, IL12A, SLC39A8, PAMR1, GLUL, NKX2-8, WDHD1, UNC13A, BORA, MAGI2, ALG3, ACYP2, LMO7, IFT80, GPRIN3, SLC5A6, HOXB9, COL4A2, WDR82, PSME4, SCNN1A, SBDS, KCNQ5, DCUN1D5, ABCB6, DLX5, DCUN1D3, CACNA1C, ABHD5, DDX60, SLC30A10, FAM149A, TGOLN2, MRPL20, KIAA1524, ATXN1, ZNF706, RAD21, MIER1, CCDC30, CDH23, MAP9, MAR…
UCSC_TFBS	IK1	1.23154	0.0142113	MDC1, RARG, TPMT, PPP1R10, DGKB, RASL11A, FHL1, GPATCH2, HMGB2, F13A1, ADM, SAT2, AUP1, SLC6A2, CYB5D2, LOXL1, OASL, HOXA10, NPPC, IPO9, DUOXA1, LRRTM1, DHX16, IL12A, SLC37A3, PAMR1, TRIM67, WDHD1, SLC32A1, PARP1, TSC22D3, ALG3, IL17RD, TMEM150C, DGKZ, ITFG1, GPRIN3, MED24, HOXB9, COL4A2, ADAM15, HEATR5A, SCNN1A, TUT1, KCNQ5, WFDC10A, MALAT1, CNTNAP5, LRRC56, DCUN1D5, ABCB6, GDPD2, NEDD8, NPL, CA…
UCSC_TFBS	LYF1	1.2145	0.0142679	MDC1, CLSTN3, DGKB, FAM13A, AUP1, RPH3A, NPPC, IPO9, DUOXA1, NKX2-8, UNC13A, CISH, MAGI2, FOXH1, LMO7, IFT80, MAPK8IP1, HOXB9, COL4A2, KCNQ5, DIABLO, DLX5, CACNA1C, DDX60, FAM149A, TGOLN2, EIF1AD, ATXN1, CDH23, MARK2, HHATL, GGT7, CBX5, GLMN, HMGA2, GRIN2C, SYT7, C1ORF61, SLC16A13, MED13L, NFATC4, MLLT11, MC1R, OGDH, LHX5, DDR1, RARG, CALCOCO1, ABCD2, C2CD3, CAB39L, FHL1, HMGB2, SLC6A2, AFF1, LRR…
UCSC_TFBS	TGIF	1.19918	0.0143929	DGKB, FAM13A, RASL11A, GPATCH2, F13A1, AUP1, ESPN, LOXL1, COMP, IPO9, PAMR1, SCN1B, BORA, CISH, MAGI2, FOXH1, ALG3, ACYP2, LMO7, IFT80, DGKZ, MAPK8IP1, GPRIN3, COL4A2, PSME4, KCNQ5, LRRC56, ABCB6, DLX5, DCUN1D3, CACNA1C, DDX60, FAM149A, TGOLN2, KIAA1524, ATXN1, ADAP2, ZNF706, RAD21, CDH23, ZBED5, MAP9, MARK2, NFE2, CBX5, GLMN, HMGA2, MTHFR, ESR1, SYT7, SLC16A13, NFATC4, MLLT11, OGDH, INTS7, EZH2,…
UCSC_TFBS	NFKAPPAB	1.22478	0.0164431	DDR1, MDC1, CXCL6, RARG, LRSAM1, CALCOCO1, TPMT, CLSTN3, DGKB, FHL1, GPATCH2, F13A1, ADM, SAT2, AUP1, ESPN, COX6A2, AFF1, HOXA10, ING5, MDK, CDH1, DUOXA1, GRB10, DHX16, PAMR1, SLC36A1, HES7, SUN2, UNC13A, CISH, PARP1, TSC22D3, MAGI2, FOXH1, ALG3, OLIG1, ACYP2, C1QL4, IL17RD, FAM126B, DGKZ, PTP4A3, MED24, HOXB9, ADAM15, PSME4, SCNN1A, KCNQ5, IRF5, LRRC56, ABCB6, DLX5, USP11, NEDD8, NPL, CACNA1C, A…
UCSC_TFBS	SPZ1	1.24227	0.0168286	DDR1, MDC1, RARG, LRSAM1, CALCOCO1, PPP1R10, CLSTN3, PDCD7, AKR1B1, F13A1, SAT2, ESPN, HOXA10, SOX1, IPO9, MDK, LRRTM1, DHX16, SCN1B, HES7, CISH, TSC22D3, MAGI2, FOXH1, ALG3, LMO7, C1QL4, IL17RD, TMEM150C, DGKZ, ZNF503-AS2, C1QL2, MED24, HOXB9, COL4A2, ADAM15, CDC42EP5, MYOD1, SCNN1A, NDUFS3, TUT1, LRRC56, DLX5, USP11, GDPD2, NEDD8, CACNA1C, HDAC9, BARX2, MRPL55, ATXN1, ZNF628, CCDC85B, PPP1R8, S…
UCSC_TFBS	CEBP	1.09749	0.0174957	FOXA1, MDC1, TPMT, CLSTN3, DGKB, FAM13A, GPATCH2, F13A1, AUP1, ESPN, ALKBH7, RPL8, LOXL1, RPH3A, HOXA10, NPPC, SOX1, IPO9, CDH1, DUOXA1, GRB10, IL12A, SLC39A8, PAMR1, HES7, NKX2-8, WDHD1, UNC13A, BORA, MAGI2, FOXH1, ALG3, LMO7, IFT80, DGKZ, MAPK8IP1, GPRIN3, SLC5A6, OXA1L, ACAP3, HOXB9, BTD, COL4A2, ADAM15, PSME4, SCNN1A, SBDS, MALAT1, KCNQ5, LRRC56, ABCB6, DIABLO, DLX5, DCUN1D3, CACNA1C, ABHD5, …
UCSC_TFBS	RORA2	1.17362	0.0176806	MDC1, GMFB, CLSTN3, DGKB, FAM13A, GPATCH2, F13A1, WDR86, SAT2, ESPN, CYB5D2, SOX1, IPO9, CDH1, DUOXA1, GRB10, SLC39A8, HES7, NKX2-8, WDHD1, MAGI2, ALG3, LMO7, IFT80, MAPK8IP1, GPRIN3, OXA1L, HOXB9, BTD, COL4A2, PSME4, UHRF1BP1, KCNQ5, LRRC56, DCUN1D5, DLX5, DCUN1D3, CACNA1C, DDX60, SLC30A10, MRPL20, KIAA1524, ATXN1, ADAP2, CDH23, MLEC, TSNAXIP1, MARK2, PRRT1, NFE2, ACBD4, CBX5, GLMN, HMGA2, ESR1,…
UCSC_TFBS	MYCMAX	1.12668	0.0191054	MDC1, TPMT, CLSTN3, GPATCH2, F13A1, AUP1, ESPN, RPL8, LOXL1, RPH3A, HOXA10, SOX1, IPO9, DUOXA1, GRB10, IL12A, SLC39A8, PAMR1, GLUL, SCN1B, HES7, WDHD1, UNC13A, BORA, CISH, MAGI2, FOXH1, ALG3, LMO7, DGKZ, MAPK8IP1, SLC5A6, ACAP3, HOXB9, PSME4, SCNN1A, WFDC10A, UHRF1BP1, KCNQ5, LRRC56, DCUN1D5, ABCB6, DIABLO, DCUN1D3, CACNA1C, DDX60, TGOLN2, MRPL20, EIF1AD, ATXN1, ZNF706, MIER1, CDH23, LCN10, TSNAX…
UCSC_TFBS	NMYC	1.23973	0.0194696	DDR1, MDC1, RARG, GMFB, TPMT, CLSTN3, FHL1, BHLHE41, ESPN, RPL8, SLC6A2, LOXL1, AFF1, HOXA10, RPH3A, DUOXA1, LRRTM1, SLC39A8, PAMR1, TRIM65, TRIM67, HES7, SUN2, CHST6, UNC13A, MAGI2, FOXH1, ALG3, SLC5A6, ACAP3, PTP4A3, MED24, HOXB9, CDC42EP5, MYOD1, NDUFS3, KCNQ5, ATP6V0C, LRRC56, ABCB6, DIABLO, CACNA1C, TGOLN2, ZNF628, TAF1C, RAB26, CCDC85B, ATOH8, CDH23, LCN10, BPNT1, TSNAXIP1, MAP2K7, SH2B3, M…
UCSC_TFBS	CETS1P54	1.28114	0.0203251	FOXA1, MDC1, RASL11A, FHL1, GPATCH2, LOXL1, AFF1, IPO9, DHX16, SLC37A3, PAMR1, CISH, PARP1, TSC22D3, MAGI2, FOXH1, OLIG1, C1QL4, IL17RD, FAM126B, DGKZ, ARFGAP1, MAPK8IP1, GPRIN3, MED24, COL4A2, ADAM15, HEATR5A, SCNN1A, TUT1, ATP6V0C, LRRC56, ABCB6, DLX5, USP11, NDUFB3, ASB14, NEDD8, HDAC9, BARX2, TGOLN2, KIAA1524, EXTL2, ZNF628, CCDC85B, ATOH8, MIER1, CDH23, NCAM1, SH2B3, GGT7, BRF1, GAD1, MCRS1,…
UCSC_TFBS	HNF3B	1.19147	0.0206267	GMFB, TPMT, DGKB, FAM13A, GPATCH2, F13A1, WDR86, CYB5D2, HOXA10, SOX1, CDH1, DUOXA1, GRB10, SLC39A8, UNC13A, CISH, MAGI2, ACYP2, LMO7, IFT80, GPRIN3, SLC5A6, HOXB9, BTD, COL4A2, ADAM15, PSME4, WFDC10A, KCNQ5, LRRC56, DCUN1D5, DLX5, DCUN1D3, CACNA1C, DDX60, MRPL20, KIAA1524, ATXN1, ADAP2, MIER1, MLEC, TSNAXIP1, MAP9, ACBD4, HMGA2, HSPA2, GRIN2C, HIGD2B, ESR1, SYT7, C1ORF61, MED13L, NFATC4, LHX5, R…
UCSC_TFBS	CDPCR3HD	1.17666	0.0207271	MDC1, DGKB, F13A1, WDR86, AUP1, ESPN, ALKBH7, COMP, HOXA10, SOX1, IPO9, CDH1, DUOXA1, SCN1B, HES7, BORA, CISH, MAGI2, ALG3, MAPK8IP1, ACAP3, HOXB9, COL4A2, ADAM15, PSME4, KCNQ5, LRRC56, DLX5, CACNA1C, ABHD5, SLC30A10, MRPL20, KIAA1524, ATXN1, UBB, RAD21, MIER1, CDH23, TSNAXIP1, MAP2K7, HHATL, NFE2, CBX5, HSPA2, GRIN2C, HIGD2B, ESR1, SYT7, SLC16A13, FOSL2, NFATC4, MC1R, WNK1, PCDHB3, DDR1, RARG, L…
UCSC_TFBS	FREAC3	1.18561	0.0210266	DGKB, FAM13A, GPATCH2, F13A1, ESPN, HOXA10, IPO9, GRB10, PAMR1, HES7, NKX2-8, CISH, MAGI2, ALG3, ACYP2, LMO7, IFT80, DGKZ, GPRIN3, OXA1L, HOXB9, BTD, WDR82, PSME4, MALAT1, UHRF1BP1, KCNQ5, DIABLO, DLX5, CACNA1C, DDX60, KIAA1524, EIF1AD, ATXN1, ZNF706, MIER1, CCDC30, CDH23, MARK2, PRRT1, NFE2, ACBD4, GLMN, HMGA2, ESR1, SYT7, C1ORF61, FOSL2, NFATC4, INTS7, LHX5, EZH2, CXCL6, RARG, CALCOCO1, ABCD2, …
UCSC_TFBS	GFI1	1.17463	0.0235674	FOXA1, MDC1, DGKB, PDCD7, FAM13A, GPATCH2, F13A1, SAT2, AUP1, MIR7-3HG, LOXL1, RPH3A, HOXA10, SOX1, IPO9, PAMR1, NKX2-8, MAGI2, ALG3, ACYP2, LMO7, DGKZ, MAPK8IP1, GPRIN3, BTD, COL4A2, ADAM15, PSME4, SCNN1A, KCNQ5, DLX5, CACNA1C, SLC30A10, MRPL20, KIAA1524, ATXN1, UBB, CCDC30, CDH23, MLEC, MARK2, GLMN, HMGA2, HSPA2, ESR1, SYT7, C1ORF61, FOSL2, MED13L, MLLT11, WNK1, INTS7, LHX5, EZH2, DDR1, RARG, L…
UCSC_TFBS	NF1	1.2006	0.0242099	RARG, CALCOCO1, CLSTN3, DGKB, FHL1, SECTM1, ADM, AUP1, ESPN, CYR61, HOXA10, RPH3A, SOX1, IPO9, DUOXA1, LRRTM1, GRB10, DHX16, PAMR1, TRIM65, WDHD1, SUN2, CHST6, TSC22D3, MAGI2, FOXH1, ALG3, LMO7, OLIG1, IL17RD, FAM126B, DGKZ, C1QL2, MAPK8IP1, SLC5A6, ACAP3, MED24, HOXB9, COL4A2, ADAM15, SCNN1A, NDUFS3, TUT1, KCNQ5, MALAT1, UHRF1BP1, LRRC56, ABCB6, DLX5, SYNPO2, USP11, DCUN1D3, CACNA1C, DDX60, SLC3…
UCSC_TFBS	SRY	1.18178	0.0249107	FOXA1, MDC1, DGKB, PDCD7, FAM13A, GPATCH2, F13A1, ESPN, HOXA10, SOX1, IPO9, DUOXA1, GRB10, NKX2-8, WDHD1, MAGI2, ALG3, ACYP2, LMO7, IFT80, DGKZ, MAPK8IP1, GPRIN3, BTD, COL4A2, PSME4, KCNQ5, DIABLO, DLX5, DCUN1D3, CACNA1C, ABHD5, DDX60, MRPL20, ATXN1, MIER1, CDH23, MAP2K7, ZBED5, ACBD4, CBX5, HMGA2, HIGD2B, ESR1, SYT7, C1ORF61, SLC16A13, FOSL2, MED13L, NFATC4, MLLT11, MC1R, WNK1, LHX5, EZH2, RARG,…
UCSC_TFBS	STAT5A	1.13297	0.0257845	FOXA1, TPMT, DGKB, FAM13A, GPATCH2, F13A1, WDR86, AUP1, ESPN, COX6A2, CYB5D2, HOXA10, NPPC, SOX1, IPO9, CDH1, PAMR1, SCN1B, TSPYL1, UNC13A, BORA, CISH, MAGI2, ALG3, LMO7, GPRIN3, HOXB9, COL4A2, ADAM15, UHRF1BP1, KCNQ5, ABCB6, DIABLO, DLX5, DCUN1D3, CACNA1C, SLC30A10, TGOLN2, MRPL20, EIF1AD, ATXN1, ADAP2, UBB, MIER1, CDH23, MAP2K7, MAP9, MARK2, SNHG1, HHATL, GGT7, ACBD4, CBX5, GLMN, HPS4, HMGA2, G…
UCSC_TFBS	MEIS1AHOXA9	1.20938	0.0257951	DDR1, LRSAM1, RBM26, DGKB, CAB39L, PDCD7, FHL1, BHLHE41, GPATCH2, HMGB2, AKR1B1, F13A1, CLEC14A, SAT2, AUP1, CYB5D2, AFF1, RPH3A, NPPC, IPO9, SCN1B, TRIM67, SLC36A1, SUN2, TSPYL1, UNC13A, CISH, SLC32A1, TSC22D3, MAGI2, IFT80, C1QL4, FAM126B, TMEM150C, DGKZ, ITFG1, MAPK8IP1, GPRIN3, PTP4A3, HOXB9, PSME4, NDUFS3, TUT1, KCNQ5, TLR7, ATP6V0C, CNTNAP5, LRRC56, ABCB6, DIABLO, SYNPO2, NDUFB3, ASB14, NED…
UCSC_TFBS	XBP1	1.15364	0.0262878	FOXA1, GMFB, CLSTN3, DGKB, F13A1, WDR86, AUP1, ESPN, ALKBH7, COX6A2, LOXL1, RPH3A, HOXA10, SOX1, CDH1, DUOXA1, GRB10, GLUL, SCN1B, NKX2-8, UNC13A, MAGI2, FOXH1, ALG3, IFT80, DGKZ, MAPK8IP1, ACAP3, HOXB9, BTD, ADAM15, WFDC10A, MALAT1, UHRF1BP1, KCNQ5, LRRC56, ABCB6, DIABLO, CACNA1C, MRPL20, ATXN1, UBB, RAD21, MIER1, CDH23, LCN10, MLEC, TSNAXIP1, MAP2K7, MARK2, PRRT1, HHATL, NFE2, ACBD4, CBX5, HMGA…
UCSC_TFBS	USF	1.12896	0.0264415	MDC1, GMFB, TPMT, CLSTN3, F13A1, AUP1, ESPN, RPL8, LOXL1, RPH3A, HOXA10, NPPC, IPO9, CDH1, DUOXA1, SLC39A8, PAMR1, SCN1B, HES7, UNC13A, CISH, MAGI2, FOXH1, ALG3, LMO7, IFT80, DGKZ, MAPK8IP1, SLC5A6, ACAP3, HOXB9, COL4A2, SCNN1A, UHRF1BP1, KCNQ5, ABCB6, DIABLO, DCUN1D3, CACNA1C, DDX60, TGOLN2, EIF1AD, ATXN1, UBB, MIER1, CCDC30, CDH23, LCN10, TSNAXIP1, MAP2K7, ZBED5, MARK2, PRRT1, NFE2, GGT7, ACBD4…
UCSC_TFBS	CHX10	1.17731	0.0286725	FOXA1, DGKB, PDCD7, GPATCH2, F13A1, AUP1, ESPN, RPH3A, HOXA10, IPO9, CDH1, DUOXA1, GRB10, SLC39A8, PAMR1, NKX2-8, MAGI2, ACYP2, LMO7, DGKZ, GPRIN3, OXA1L, HOXB9, ADAM15, SCNN1A, UHRF1BP1, KCNQ5, DLX5, DCUN1D3, CACNA1C, ABHD5, SLC30A10, ATXN1, MIER1, CDH23, TSNAXIP1, MAP2K7, XRCC6, CBX5, HMGA2, ESR1, SYT7, C1ORF61, FOSL2, NFATC4, MLLT11, MC1R, WNK1, OGDH, INTS7, LHX5, EZH2, DDR1, RARG, CALCOCO1, A…
UCSC_TFBS	NKX25	1.11513	0.029051	FOXA1, CLSTN3, DGKB, PDCD7, FAM13A, RASL11A, GPATCH2, F13A1, WDR86, AUP1, CYB5D2, LOXL1, HOXA10, SOX1, IPO9, CDH1, DUOXA1, GRB10, SLC39A8, PAMR1, GLUL, SCN1B, NKX2-8, UNC13A, BORA, MAGI2, FOXH1, LMO7, IFT80, DGKZ, GPRIN3, SLC5A6, HOXB9, BTD, COL4A2, PSME4, SCNN1A, WFDC10A, MALAT1, KCNQ5, DLX5, DCUN1D3, CACNA1C, ABHD5, DDX60, SLC30A10, TGOLN2, KIAA1524, ATXN1, ZNF706, RAD21, MIER1, CDH23, MLEC, TS…
UCSC_TFBS	COUP	1.17532	0.030008	FOXA1, MDC1, TPMT, DGKB, GPATCH2, F13A1, SAT2, AUP1, ESPN, ALKBH7, CYB5D2, LOXL1, HOXA10, NPPC, DUOXA1, GRB10, GLUL, SCN1B, HES7, CISH, MAGI2, ALG3, LMO7, DGKZ, MAPK8IP1, GPRIN3, SLC5A6, OXA1L, COL4A2, PSME4, SCNN1A, SBDS, UHRF1BP1, KCNQ5, LRRC56, ABCB6, DLX5, CACNA1C, ABHD5, TGOLN2, ATXN1, CDH23, MLEC, MARK2, HHATL, NFE2, XRCC6, ACBD4, CBX5, HPS4, HMGA2, HSPA2, GRIN2C, ESR1, SYT7, FOSL2, MED13L,…
UCSC_TFBS	HNF4	1.15357	0.0302396	FOXA1, MDC1, CLSTN3, DGKB, FAM13A, RASL11A, F13A1, ESPN, MIR7-3HG, LOXL1, HOXA10, SLC39A8, PAMR1, SCN1B, HES7, UNC13A, MAGI2, ALG3, LMO7, DGKZ, MAPK8IP1, GPRIN3, SLC5A6, HOXB9, BTD, COL4A2, ADAM15, UHRF1BP1, KCNQ5, LRRC56, ABCB6, DLX5, CACNA1C, DDX60, SLC30A10, TGOLN2, MRPL20, EIF1AD, ATXN1, UBB, CDH23, TSNAXIP1, MAP2K7, MARK2, PRRT1, HHATL, NFE2, GGT7, ACBD4, CBX5, HMGA2, MTHFR, GRIN2C, ESR1, SY…
UCSC_TFBS	HMX1	1.15842	0.0327473	FOXA1, TPMT, CLSTN3, FAM13A, ESPN, LOXL1, RPH3A, HOXA10, NPPC, IPO9, CDH1, DUOXA1, PAMR1, SCN1B, HES7, UNC13A, MAGI2, FOXH1, LMO7, IFT80, DGKZ, HOXB9, ADAM15, SBDS, WFDC10A, UHRF1BP1, KCNQ5, LRRC56, DLX5, CACNA1C, DDX60, EIF1AD, ATXN1, MIER1, CDH23, TSNAXIP1, MARK2, PRRT1, HHATL, NFE2, XRCC6, ACBD4, HMGA2, HSPA2, GRIN2C, ESR1, SYT7, MED13L, NFATC4, MC1R, WNK1, OGDH, LHX5, EZH2, DDR1, RARG, LRSAM1…
UCSC_TFBS	STAT1	1.17003	0.0399837	MDC1, DGKB, PDCD7, F13A1, AUP1, ESPN, CYB5D2, LOXL1, HOXA10, SOX1, GRB10, HES7, NKX2-8, UNC13A, BORA, MAGI2, FOXH1, ALG3, LMO7, IFT80, DGKZ, GPRIN3, HOXB9, COL4A2, PSME4, KCNQ5, ABCB6, DLX5, DCUN1D3, CACNA1C, TGOLN2, MRPL20, EIF1AD, ATXN1, ADAP2, UBB, MIER1, CDH23, LCN10, MAP2K7, MARK2, HHATL, GGT7, ACBD4, CBX5, HMGA2, GRIN2C, HIGD2B, ESR1, C1ORF61, NFATC4, MC1R, WNK1, PCDHB3, EZH2, DDR1, LRSAM1,…
UCSC_TFBS	SREBP1	1.11323	0.0411062	FOXA1, GMFB, TPMT, CLSTN3, DGKB, FAM13A, GPATCH2, F13A1, WDR86, SAT2, AUP1, ESPN, ALKBH7, CYB5D2, LOXL1, HOXA10, NPPC, SOX1, IPO9, DUOXA1, GRB10, SLC39A8, PAMR1, SCN1B, HES7, WDHD1, UNC13A, MAGI2, ALG3, LMO7, IFT80, DGKZ, MAPK8IP1, GPRIN3, OXA1L, ACAP3, HOXB9, COL4A2, ADAM15, PSME4, SCNN1A, UHRF1BP1, KCNQ5, ABCB6, DLX5, DCUN1D3, CACNA1C, TGOLN2, KIAA1524, EIF1AD, ATXN1, MIER1, CCDC30, CDH23, TSNA…
UCSC_TFBS	RFX1	1.11091	0.0417369	FOXA1, MDC1, TPMT, CLSTN3, DGKB, FAM13A, GPATCH2, F13A1, WDR86, AUP1, ESPN, LOXL1, HOXA10, IPO9, CDH1, DUOXA1, GRB10, PAMR1, TSPYL1, UNC13A, CISH, MAGI2, FOXH1, ALG3, ACYP2, LMO7, IFT80, DGKZ, MAPK8IP1, SLC5A6, HOXB9, COL4A2, ADAM15, WDR82, PSME4, MALAT1, KCNQ5, LRRC56, ABCB6, DLX5, DCUN1D3, CACNA1C, SLC30A10, TGOLN2, MRPL20, KIAA1524, ATXN1, UBB, RAD21, MIER1, CDH23, MLEC, TSNAXIP1, MAP2K7, MAP9…
UCSC_TFBS	PAX6	1.12637	0.0418754	FOXA1, MDC1, GMFB, TPMT, DGKB, FAM13A, GPATCH2, F13A1, AUP1, ALKBH7, LOXL1, RPH3A, HOXA10, NPPC, SOX1, IPO9, HES7, NKX2-8, WDHD1, UNC13A, BORA, CISH, MAGI2, ALG3, ACYP2, LMO7, IFT80, MAPK8IP1, HOXB9, PSME4, UHRF1BP1, KCNQ5, DLX5, DCUN1D3, CACNA1C, ABHD5, RNPC3, DDX60, MRPL20, ATXN1, RAD21, CDH23, MAP2K7, ZBED5, MARK2, PRRT1, NFE2, XRCC6, CBX5, GLMN, HMGA2, HSPA2, ESR1, SYT7, C1ORF61, MC1R, WNK1, …
UCSC_TFBS	ATF6	1.14769	0.0424099	MDC1, CLSTN3, DGKB, F13A1, AUP1, ESPN, COX6A2, LOXL1, RPH3A, HOXA10, IPO9, DUOXA1, GRB10, IL12A, GLUL, HES7, MAGI2, FOXH1, ALG3, LMO7, DGKZ, MAPK8IP1, GPRIN3, ACAP3, HOXB9, ADAM15, SCNN1A, MALAT1, UHRF1BP1, KCNQ5, LRRC56, ABCB6, DLX5, CACNA1C, TGOLN2, MRPL20, KIAA1524, UBB, MIER1, CDH23, MLEC, MAP2K7, MARK2, HHATL, NFE2, GGT7, CBX5, HPS4, HMGA2, MTHFR, HSPA2, GRIN2C, ESR1, SYT7, MED13L, WNK1, OGD…
UCSC_TFBS	PPARG	1.07115	0.0460546	MDC1, GMFB, GPATCH2, WDR86, ALKBH7, CYB5D2, SOX1, GLUL, SCN1B, HES7, NKX2-8, WDHD1, UNC13A, FOXH1, ALG3, MAPK8IP1, SLC5A6, HOXB9, BTD, WDR82, PSME4, WFDC10A, UHRF1BP1, KCNQ5, ABCB6, DCUN1D3, SLC30A10, TGOLN2, RAD21, LCN10, MLEC, MAP9, PRRT1, NFE2, XRCC6, MTHFR, GRIN2C, SLC16A13, NFATC4, FOSL2, MED13L, MC1R, WNK1, OGDH, INTS7, EZH2, DDR1, LRSAM1, RARG, C2CD3, PPP1R10, ADM, SLC6A2, ING5, CHAF1A, DH…
UCSC_TFBS	E4BP4	1.15164	0.0463419	FOXA1, GMFB, DGKB, FAM13A, RASL11A, GPATCH2, F13A1, LOXL1, RPH3A, HOXA10, NPPC, IPO9, CDH1, GRB10, IL12A, SLC39A8, PAMR1, NKX2-8, WDHD1, TSPYL1, MAGI2, ACYP2, LMO7, IFT80, SLC5A6, HOXB9, BTD, COL4A2, ADAM15, UHRF1BP1, KCNQ5, DLX5, DCUN1D3, CACNA1C, DDX60, SLC30A10, FAM149A, MRPL20, KIAA1524, ATXN1, ZNF706, MIER1, CDH23, MAP9, NFE2, GGT7, CBX5, GLMN, HMGA2, HIGD2B, ESR1, WNK1, OGDH, INTS7, LHX5, E…
UCSC_TFBS	AML1	1.0773	0.048253	FOXA1, MDC1, GMFB, TPMT, CLSTN3, DGKB, PDCD7, GPATCH2, F13A1, WDR86, SAT2, AUP1, ESPN, ALKBH7, MIR7-3HG, COX6A2, CYB5D2, LOXL1, RPH3A, HOXA10, NPPC, IPO9, CDH1, DUOXA1, SLC39A8, PAMR1, SCN1B, HES7, NKX2-8, WDHD1, TSPYL1, UNC13A, BORA, MAGI2, FOXH1, ALG3, ACYP2, LMO7, IFT80, DGKZ, MAPK8IP1, GPRIN3, SLC5A6, ACAP3, BTD, COL4A2, ADAM15, WDR82, PSME4, SCNN1A, KCNQ5, ABCB6, DIABLO, DLX5, DCUN1D3, CACNA…
UCSC_TFBS	OLF1	1.14451	0.0484303	FOXA1, MDC1, DGKB, PDCD7, FAM13A, F13A1, AUP1, ESPN, ALKBH7, CYB5D2, LOXL1, HOXA10, NPPC, IPO9, CDH1, DUOXA1, GRB10, HES7, UNC13A, CISH, MAGI2, ALG3, DGKZ, MAPK8IP1, ACAP3, HOXB9, COL4A2, ADAM15, WFDC10A, UHRF1BP1, KCNQ5, DLX5, CACNA1C, TGOLN2, EIF1AD, ATXN1, RAD21, CDH23, TSNAXIP1, MAP2K7, MARK2, NFE2, ACBD4, HMGA2, MTHFR, GRIN2C, ESR1, SYT7, C1ORF61, SLC16A13, MED13L, NFATC4, MLLT11, WNK1, OGDH…
UCSC_TFBS	AHRARNT	1.12437	0.0494873	FOXA1, TPMT, DGKB, F13A1, AUP1, ESPN, ALKBH7, LOXL1, HOXA10, SOX1, IPO9, PAMR1, UNC13A, CISH, FOXH1, ALG3, LMO7, DGKZ, SLC5A6, ACAP3, HOXB9, ADAM15, SCNN1A, SBDS, KCNQ5, ABCB6, DIABLO, DLX5, DCUN1D3, CACNA1C, DDX60, ATXN1, CDH23, MLEC, TSNAXIP1, ZBED5, MARK2, PRRT1, HHATL, GGT7, XRCC6, CBX5, GLMN, HPS4, HMGA2, HSPA2, GRIN2C, ESR1, SYT7, FOSL2, NFATC4, MC1R, WNK1, LHX5, PCDHB3, EZH2, DDR1, RARG, L…
Analysis performed in DAVID (https://david.ncifcrf.gov/). Data organized by P value significance. *P value is uncorrected.
