# Supplementary material for: Can Exercise Training Alter Human Skeletal Muscle DNA Methylation?
Source: Metabolites. 2022 Mar 2;12(3):222. doi: 10.3390/metabo12030222 (PMC8953782; doi:10.3390/metabo12030222)
Supplement: Supplementary file 1 [file metabolites-12-00222-s001.zip › Table S6.xlsx]

## Sheet: Sheet1
Table S6. DAVID pathway analysis on the genes with significantly decreased DMCs post-training
Database Pathway	Term	Fold Enrichment	P Value*	Genes
REACTOME_PATHWAY	R-HSA-3295583: Transient receptor potential channels	9.8964	0.00724386	TRPM2, TRPV3, TRPM8, TRPM4
KEGG_PATHWAY	hsa04261:Adrenergic signaling in cardiomyocytes	3.71207	0.0106966	PLCB3, KCNE1, CREB1, PPP2R2D, CREB3L2, AKT1, ADRA1B
KEGG_PATHWAY	hsa05231:Choline metabolism in cancer	4.34738	0.0115895	DGKQ, JMJD7-PLA2G4B, AKT1, RAC1, PLD1, DGKZ
KEGG_PATHWAY	hsa04022:cGMP-PKG signaling pathway	3.24219	0.0197371	PLCB3, CREB1, GNA12, CREB3L2, CNGA1, AKT1, ADRA1B
KEGG_PATHWAY	hsa04962:Vasopressin-regulated water reabsorption	6.6528	0.0212467	RAB5B, CREB1, DCTN2, CREB3L2
KEGG_PATHWAY	hsa04071:Sphingolipid signaling pathway	3.65904	0.0228569	PLCB3, GNA12, PPP2R2D, AKT1, RAC1, PLD1
REACTOME_PATHWAY	R-HSA-5625900:RHO GTPases activate citron kinase	12.225	0.024063	MYL6, PRC1, RAC1
KEGG_PATHWAY	hsa04152:AMPK signaling pathway	3.5698	0.0251161	PFKL, CREB1, PPP2R2D, CREB3L2, AKT1, IGF1R
KEGG_PATHWAY	hsa04666:Fc gamma R-mediated phagocytosis	4.356	0.0265816	FCGR2A, AKT1, RAC1, PLD1, LAT
KEGG_PATHWAY	hsa05152:Tuberculosis	2.89416	0.0322071	RAB5B, FCGR2A, HLA-DMB, CREB1, RIPK2, CEBPG, AKT1
KEGG_PATHWAY	hsa00564:Glycerophospholipid metabolism	3.85162	0.0392539	DGKQ, JMJD7-PLA2G4B, PLD1, DGKZ, AGPAT4
BIOCARTA	h_rasPathway:Ras Signaling Pathway	8.83152	0.040489	AKT1, RAC1, PLD1
BIOCARTA	h_ptdinsPathway:Phosphoinositides and their downstream targets	8.83152	0.040489	PFKL, AKT1, RAC1
KEGG_PATHWAY	hsa04730:Long-term depression	4.87872	0.0470942	PLCB3, JMJD7-PLA2G4B, GNA12, IGF1R
Analysis performed in DAVID (https://david.ncifcrf.gov/). Data organized by P value significance. *P value is uncorrected.
