# Supplementary material for: Can Exercise Training Alter Human Skeletal Muscle DNA Methylation?
Source: Metabolites. 2022 Mar 2;12(3):222. doi: 10.3390/metabo12030222 (PMC8953782; doi:10.3390/metabo12030222)
Supplement: Supplementary file 1 [file metabolites-12-00222-s001.zip › Table S7.xlsx]

## Sheet: Sheet1
Table S7. DAVID gene ontology analysis on the genes with significantly decreased DMCs post-training
Gene Ontology Category	Term	Fold Enrichment	P Value*	Genes
GOTERM_BP_DIRECT	GO:0034644~cellular response to UV	8.36922	0.00289043	ERCC4, TP53INP1, PTN, PTPRK, AQP1
GOTERM_BP_DIRECT	GO:0045600~positive regulation of fat cell differentiation	7.83501	0.00368004	SFRP1, CREB1, AKT1, ZFP36L1, TRPM4
GOTERM_MF_DIRECT	GO:0042802~identical protein binding	1.95983	0.00662469	MPST, L3MBTL1, ZHX2, DCTN2, XRCC4, RIPK2, DHPS, TRPV3, NOD1, THBS1, HCFC1, IGF1R, NME1, NISCH, SFRP1, PFKL, CREB1, PRC1, AKT1, NUDT14
GOTERM_BP_DIRECT	GO:0010976~positive regulation of neuron projection development	4.96511	0.00715104	RET, PTK7, ITGA3, PLXNB2, PTN, NME1
GOTERM_CC_DIRECT	GO:0002116~semaphorin receptor complex	20.7091	0.00871324	PLXND1, PLXNA1, PLXNB2
GOTERM_BP_DIRECT	GO:0030336~negative regulation of cell migration	4.65152	0.0093564	NISCH, SFRP1, ADAM15, TP53INP1, PTN, PTPRK
GOTERM_BP_DIRECT	GO:1902287~semaphorin-plexin signaling pathway involved in axon guidance	18.4123	0.0109829	PLXND1, PLXNA1, PLXNB2
GOTERM_MF_DIRECT	GO:0017154~semaphorin receptor activity	18.3489	0.0110566	PLXND1, PLXNA1, PLXNB2
GOTERM_MF_DIRECT	GO:0005515~protein binding	1.14459	0.0146057	PLXND1, CDC14A, AQP1, IGF1R, ELK3, RIMS1, ZMIZ2, AKT1, KIF21A, LZTS2, NUDT14, FBXW4, RSAD2, IST1, SYTL1, PRPF4B, VRK2, ACTN4, DGKZ, HCFC1, NISCH, SFRP1, MYL6, ADAM15, COL4A1, DGKQ, TBC1D24, HOXB6, L3MBTL1, KCNE1, RAB5B, YTHDC2, SP140, MYCBP2, UBR4, SLC1A2, RTF1, PLD1, RAP1GAP, PHF21A, ZFP36L1, MRPL20, CACNA1I, KLC2, POM121C, G3BP2, MBP, MAGEC1, TRPM8, ZNF148, CD300LG, VPS16, POU2F1, XRCC4, GFPT2,…
GOTERM_MF_DIRECT	GO:0005262~calcium channel activity	5.24255	0.0150558	TRPM2, GRIN3B, TRPV3, TRPM8, TRPM4
GOTERM_BP_DIRECT	GO:0030334~regulation of cell migration	4.97629	0.017916	PLXND1, PLXNA1, PLXNB2, AKT1, RAC1
GOTERM_BP_DIRECT	GO:0045892~negative regulation of transcription, DNA-templated	2.06631	0.0184102	CDKN1C, L3MBTL1, ZHX2, POU2F1, PRDM6, FOXK1, PTPRK, ELK3, SFRP1, SBNO2, BCL7A, COPS2, ZNF280C, ZNF148
GOTERM_BP_DIRECT	GO:0042391~regulation of membrane potential	4.90994	0.0187304	RIMS1, CNGA1, SLC26A7, CNIH2, TRPM4
GOTERM_MF_DIRECT	GO:0044822~poly(A) RNA binding	1.62524	0.019324	RBM27, PPP1R10, YTHDC2, RTF1, ADARB2, ZFP36L1, MRPL20, RIMS1, NXF1, XIRP1, G3BP2, FBRSL1, PNISR, PTCD1, MYEF2, PRPF4B, ACTN4, LRPPRC, NME1, SON, UBE2O, EIF4G3, TPT1, HOXB6, SKIV2L2
GOTERM_MF_DIRECT	GO:0031491~nucleosome binding	13.7617	0.0194005	L3MBTL1, ARID1A, CABIN1
GOTERM_BP_DIRECT	GO:0030168~platelet activation	3.84256	0.0199935	DGKQ, GNA12, AKT1, RAC1, DGKZ, LAT
GOTERM_CC_DIRECT	GO:0005874~microtubule	2.44159	0.0219373	CENPE, DNAH1, KLC2, DCTN2, KIF13B, CEP170, KIF21A, LZTS2, LRPPRC, CLASP2
GOTERM_CC_DIRECT	GO:0032587~ruffle membrane	4.63008	0.0227679	SH3YL1, PLEKHO1, RAC1, CLASP2, NME1
GOTERM_BP_DIRECT	GO:0042493~response to drug	2.42267	0.0227732	SLC22A12, RET, SFRP1, CREB1, ITGA3, GNA12, SLC1A2, PTN, THBS1, AQP1
GOTERM_BP_DIRECT	GO:0070588~calcium ion transmembrane transport	3.7134	0.0227963	TRPM2, CACNA1I, GRIN3B, TRPV3, TRPM8, TRPM4
GOTERM_MF_DIRECT	GO:0003777~microtubule motor activity	4.58723	0.0234079	CENPE, DNAH1, KLC2, KIF13B, KIF21A
GOTERM_CC_DIRECT	GO:0043025~neuronal cell body	2.41058	0.023609	RET, TRPM2, GRIN3B, MBP, PTPRK, IGSF9B, RAP1GAP, VPS16, TRPM4, HCFC1
GOTERM_BP_DIRECT	GO:0051028~mRNA transport	6.26801	0.0255578	NXF1, G3BP2, LRPPRC, ZFP36L1
GOTERM_CC_DIRECT	GO:0005911~cell-cell junction	3.09031	0.0260607	ACTR3, PTK7, FLRT1, AKT1, ACTN4, PTPRK, LAT
GOTERM_MF_DIRECT	GO:0035091~phosphatidylinositol binding	4.31739	0.0284564	NISCH, SH3YL1, PITPNM1, PLD1, SNX20
GOTERM_MF_DIRECT	GO:0005524~ATP binding	1.47282	0.0318104	RET, PANK4, DNAH1, YTHDC2, NOD1, OPLAH, IGF1R, NWD1, KIF13B, AKT1, KIF21A, TRPM4, ATAD1, ACTR3, RIPK2, PRPF4B, VRK2, DGKZ, NME1, CLCN7, CENPE, PFKL, RAD50, PTK7, DGKQ, WNK2, UBE2O, SKIV2L, TRIB2, SKIV2L2
GOTERM_CC_DIRECT	GO:0005871~kinesin complex	5.73082	0.032278	CENPE, KLC2, KIF13B, KIF21A
GOTERM_MF_DIRECT	GO:0051015~actin filament binding	3.33617	0.0340486	ACTR3, ACTN4, LRPPRC, CLASP2, SSFA2, VPS16
GOTERM_BP_DIRECT	GO:0051000~positive regulation of nitric-oxide synthase activity	10.0431	0.0351913	NOS1AP, AKT1, NOD1
GOTERM_BP_DIRECT	GO:0050770~regulation of axonogenesis	9.60641	0.0382061	RET, OGN, KIF13B
GOTERM_BP_DIRECT	GO:0010629~negative regulation of gene expression	3.22551	0.0384967	SFRP1, CREB1, TP53INP1, AKT1, ZNF148, NME1
GOTERM_BP_DIRECT	GO:0071472~cellular response to salt stress	49.0994	0.0400116	ZFP36L1, AQP1
GOTERM_BP_DIRECT	GO:0051668~localization within membrane	49.0994	0.0400116	RAC1, CNIH2
GOTERM_CC_DIRECT	GO:0030054~cell junction	1.98519	0.0402292	ATAD1, MPST, RIMS1, GRIN3B, XRCC4, DOK7, XIRP1, XIRP2, IGSF9B, CNIH2, CBLN3, DSCAML1
GOTERM_BP_DIRECT	GO:0071456~cellular response to hypoxia	3.83589	0.0412385	SFRP1, AKT1, PTN, ZFP36L1, AQP1
GOTERM_MF_DIRECT	GO:0071889~14-3-3 protein binding	9.17446	0.0415775	KIF13B, AKT1, ZFP36L1
GOTERM_CC_DIRECT	GO:0005903~brush border	5.06222	0.044141	ACTR3, MYL6, ACTN4, AQP1
GOTERM_BP_DIRECT	GO:0060976~coronary vasculature development	8.83789	0.0445168	PLXND1, PTK7, C5ORF42
GOTERM_CC_DIRECT	GO:0016020~membrane	1.34609	0.0458631	RET, NBAS, KCNE1, RAB5B, PLXND1, DCTN2, MYCBP2, SLC1A2, UBR4, PTN, PTPRK, PLD1, RAP1GAP, IGF1R, RIMS1, KLC2, NNT, RAC1, SLC15A3, RHBDL1, FADS1, CLASP2, ZBED3, ATAD1, ACTR3, LYVE1, LRPPRC, NME1, HCFC1, CLCN7, NISCH, CENPE, PLCB3, PFKL, MYL6, RAD50, PITPNM1, AGPS, LAT
GOTERM_BP_DIRECT	GO:0006259~DNA metabolic process	8.49798	0.0478067	MUS81, ERCC4, NME1
GOTERM_BP_DIRECT	GO:0035556~intracellular signal transduction	2.01027	0.0478892	PLCB3, WNK2, DGKQ, BLNK, AKT1, NOD1, PLCH2, RAC1, ADRA1B, DGKZ, LAT
GOTERM_CC_DIRECT	GO:0016607~nuclear speck	2.64444	0.0495575	RBM27, NXF1, PNISR, SON, WTAP, DGKQ, GPATCH2
Analysis performed in DAVID (https://david.ncifcrf.gov/). Data organized by P value significance. *P value is uncorrected.
