# Supplementary material for: Can Exercise Training Alter Human Skeletal Muscle DNA Methylation?
Source: Metabolites. 2022 Mar 2;12(3):222. doi: 10.3390/metabo12030222 (PMC8953782; doi:10.3390/metabo12030222)
Supplement: Supplementary file 1 [file metabolites-12-00222-s001.zip › Table S8.xlsx]

## Sheet: Sheet1
Table S8. DAVID transcription factor binding site (TFBS) analysis on the genes with significantly decreased DMCs post-training
Category	Term	Fold Enrichment	P Value*	Genes
UCSC_TFBS	NFKB	1.43691	8.93315e-09	ANKRD13C, PANK4, GPATCH2, GPATCH3, ADARB2, CDC14A, AQP1, IGF1R, RIMS1, ZMIZ2, CREB3L2, FBRSL1, AKT1, PMPCA, LZTS2, NUDT14, SLC25A44, FADS1, SLC25A47, ZNF200, FBXW4, PNISR, IST1, RALGAPA2, SYTL1, ZBTB34, PRPF4B, DLEC1, VRK2, ACTN4, DGKZ, HCFC1, SFRP1, MYL6, SPATA16, ADAM15, ARMC5, COL4A1, DAAM2, TBC1D24, HOXB1, TRIB2, HOXB6, SIDT2, KCNE1, RAB5B, MYCBP2, UBR4, SLC1A2, CLEC16A, RTF1, RAP1GAP, ZFP36L…
UCSC_TFBS	MYOGNF1	1.4568	1.13594e-08	PLXND1, PRDM6, GPATCH3, ADARB2, CDC14A, ELK3, RIMS1, ZMIZ2, FBRSL1, AKT1, PMPCA, LZTS2, NUDT14, FADS1, FBXW4, RSAD2, RALGAPA2, SYTL1, ZBTB34, DLEC1, VRK2, ACTN4, DGKZ, HCFC1, NISCH, SFRP1, MYL6, SPATA16, ADAM15, ARMC5, COL4A1, DAAM2, DOK7, RUFY2, TBC1D24, HOXB1, HOXB6, SIDT2, L3MBTL1, MYCBP2, UBR4, SLC1A2, CLEC16A, RTF1, RAP1GAP, PHF21A, ZFP36L1, MRPL20, TRPM2, CACNA1I, ALDH3B2, SBNO2, KLC2, POM1…
UCSC_TFBS	BRACH	1.38435	1.71288e-08	ANKRD13C, PANK4, PLXND1, PRDM6, GPATCH2, GPATCH3, ADARB2, CDC14A, IGF1R, RIMS1, ZMIZ2, CREB3L2, AKT1, KIF21A, LZTS2, NUDT14, FADS1, ZNF200, FBXW4, PNISR, RSAD2, RALGAPA2, SYTL1, DLEC1, ACTN4, DGKZ, HCFC1, NISCH, SFRP1, MYL6, SPATA16, ARMC5, COL4A1, DAAM2, DOK7, RUFY2, MTHFD2L, TBC1D24, HOXB1, TRIB2, HOXB6, L3MBTL1, KCNE1, RAB5B, YTHDC2, MRPL18, GLO1, MYCBP2, UBR4, SLC1A2, CLEC16A, RTF1, PLD1, PHF…
UCSC_TFBS	XBP1	1.41866	3.59602e-08	ANKRD13C, PANK4, GMFB, PLXND1, PRDM6, GPATCH3, ADARB2, CDC14A, IGF1R, ELK3, RIMS1, CREB3L2, AKT1, PMPCA, LZTS2, NUDT14, SLC25A44, FADS1, SLC25A47, FBXW4, PNISR, RALGAPA2, SYTL1, ZBTB34, DLEC1, ACTN4, DGKZ, HCFC1, NISCH, ZNF90, SFRP1, MYL6, SPATA16, ADAM15, ARMC5, DAAM2, DGKQ, RUFY2, TRIB2, HOXB6, SIDT2, L3MBTL1, RAB5B, YTHDC2, MYCBP2, UBR4, CLEC16A, PLD1, RAP1GAP, PHF21A, ZFP36L1, MRPL20, TRPM2, …
UCSC_TFBS	PAX6	1.37024	8.77681e-08	PANK4, GMFB, PRDM6, GPATCH2, GPATCH3, ADARB2, IGF1R, ELK3, RIMS1, ZMIZ2, CREB3L2, AKT1, KIF21A, LZTS2, NUDT14, SLC25A44, FADS1, FBXW4, PNISR, RSAD2, RALGAPA2, SYTL1, ZBTB34, PRPF4B, VRK2, ACTN4, HCFC1, SFRP1, MYL6, SPATA16, COL4A1, DOK7, RUFY2, HOXB1, TRIB2, HOXB6, KCNE1, RAB5B, MRPL18, MYCBP2, UBR4, SLC1A2, CLEC16A, RAP1GAP, PHF21A, MRPL20, TRPM2, CACNA1I, FUT5, SBNO2, PCSK1N, POM121C, FLRT1, G3…
UCSC_TFBS	ZID	1.42098	1.02224e-07	ANKRD13C, PANK4, PRDM6, GPATCH2, GPATCH3, ADARB2, CDC14A, AQP1, IGF1R, ELK3, RIMS1, ZMIZ2, CREB3L2, LZTS2, SLC25A44, FBXW4, IST1, RALGAPA2, SYTL1, DLEC1, VRK2, ACTN4, DGKZ, HCFC1, ZNF90, MYL6, ADAM15, ARMC5, DAAM2, DGKQ, DOK7, RUFY2, TBC1D24, HOXB1, HOXB6, SIDT2, L3MBTL1, RAB5B, SP140, MYCBP2, UBR4, SLC1A2, CLEC16A, RTF1, RAP1GAP, PHF21A, ZFP36L1, MRPL20, CACNA1I, ALDH3B2, SBNO2, KLC2, POM121C, F…
UCSC_TFBS	ATF6	1.43101	1.32853e-07	PANK4, PLXND1, GPATCH3, ADARB2, CDC14A, AQP1, IGF1R, ELK3, RIMS1, ZMIZ2, AKT1, PMPCA, LZTS2, SLC25A44, SLC25A47, FBXW4, PNISR, RALGAPA2, SYTL1, ZBTB34, DLEC1, ACTN4, DGKZ, HCFC1, MYL6, SPATA16, ADAM15, ARMC5, DAAM2, DGKQ, DOK7, RUFY2, MTHFD2L, TBC1D24, HOXB1, TRIB2, HOXB6, SIDT2, L3MBTL1, KCNE1, RAB5B, MYCBP2, UBR4, SLC1A2, CLEC16A, RAP1GAP, ZFP36L1, MRPL20, CACNA1I, SBNO2, PCSK1N, KLC2, POM121C,…
UCSC_TFBS	MZF1	1.39368	3.88518e-07	ANKRD13C, PANK4, PLXND1, PRDM6, GPATCH2, ADARB2, CDC14A, IGF1R, RIMS1, ZMIZ2, CREB3L2, FBRSL1, AKT1, KIF21A, LZTS2, NUDT14, SLC25A44, FADS1, FBXW4, PNISR, IST1, RALGAPA2, SYTL1, ZBTB34, PRPF4B, DLEC1, VRK2, ACTN4, DGKZ, HCFC1, MYL6, SPATA16, ADAM15, COL4A1, DAAM2, DOK7, RUFY2, MTHFD2L, TBC1D24, HOXB1, TRIB2, HOXB6, SIDT2, RAB5B, MRPL18, MYCBP2, UBR4, SLC1A2, CLEC16A, RTF1, PLD1, RAP1GAP, PHF21A, …
UCSC_TFBS	ZIC3	1.47458	6.14692e-07	PANK4, PLXND1, PRDM6, GPATCH2, IGF1R, ELK3, RIMS1, ZMIZ2, FBRSL1, AKT1, PMPCA, LZTS2, NUDT14, FADS1, FBXW4, RALGAPA2, SYTL1, DLEC1, ACTN4, DGKZ, MYL6, ADAM15, ARMC5, COL4A1, DGKQ, DOK7, RUFY2, MTHFD2L, TBC1D24, HOXB1, TRIB2, HOXB6, SIDT2, L3MBTL1, MYCBP2, UBR4, CLEC16A, RAP1GAP, PHF21A, MRPL20, TRPM2, CACNA1I, SBNO2, KLC2, POM121C, G3BP2, PLXNA1, MBP, SLC15A3, RHBDL1, TRPM4, MPST, POU2F1, XRCC4, …
UCSC_TFBS	AML1	1.21261	6.39799e-07	PANK4, GMFB, GPATCH2, ADARB2, AQP1, ELK3, ZMIZ2, CREB3L2, AKT1, KIF21A, SYTL1, DLEC1, ACTN4, HCFC1, NISCH, MYL6, SFRP1, SPATA16, ARMC5, DAAM2, MTHFD2L, RUFY2, TRIB2, HOXB6, L3MBTL1, MRPL18, SP140, MYCBP2, RTF1, TRPM2, POM121C, FLRT1, CHST15, TRPM8, ZNF148, C5ORF42, RHBDL1, TRPM4, VPS16, XRCC4, GRIN3B, TG, PTK7, WNK2, PLCH2, IGSF9B, RET, DENND1B, PPP1R10, PTPRK, TMEM53, RNF157, SLC22A12, C8G, NNT,…
UCSC_TFBS	CEBP	1.20997	1.22821e-06	PANK4, GPATCH2, ADARB2, ELK3, ZMIZ2, CREB3L2, AKT1, KIF21A, SYTL1, DLEC1, ACTN4, HCFC1, NISCH, MYL6, SFRP1, SPATA16, IFI27, ARMC5, DAAM2, MTHFD2L, RUFY2, HOXB1, TRIB2, HOXB6, L3MBTL1, MRPL18, SP140, MYCBP2, TRPM2, FLRT1, CHST15, TRPM8, ZNF148, C5ORF42, RHBDL1, TRPM4, VPS16, XRCC4, GRIN3B, TG, PTK7, WNK2, PLCH2, IGSF9B, CDKN1C, RET, DENND1B, PPP1R10, PTPRK, TMEM53, RNF157, SLC22A12, NNT, KIF13B, O…
UCSC_TFBS	HTF	1.33802	1.23671e-06	PANK4, GMFB, PLXND1, PRDM6, GPATCH2, ADARB2, CDC14A, IGF1R, RIMS1, ZMIZ2, FBRSL1, AKT1, KIF21A, PMPCA, LZTS2, NUDT14, SLC25A44, FADS1, FBXW4, PNISR, RALGAPA2, PRPF4B, VRK2, ACTN4, DGKZ, HCFC1, ZNF90, SFRP1, SPATA16, ADAM15, COL4A1, DAAM2, RUFY2, HOXB6, SIDT2, L3MBTL1, RAB5B, YTHDC2, MYCBP2, UBR4, SLC1A2, CLEC16A, RTF1, PLD1, RAP1GAP, PHF21A, ZFP36L1, MRPL20, TRPM2, CACNA1I, PCSK1N, KLC2, POM121C,…
UCSC_TFBS	CMYB	1.42134	1.35063e-06	PANK4, PLXND1, PRDM6, GPATCH2, ADARB2, IGF1R, ELK3, RIMS1, AKT1, KIF21A, FADS1, FBXW4, RSAD2, IST1, RALGAPA2, SYTL1, ZBTB34, DLEC1, ACTN4, DGKZ, HCFC1, NISCH, SFRP1, MYL6, DOK7, TBC1D24, TRIB2, HOXB6, L3MBTL1, RAB5B, MYCBP2, UBR4, SLC1A2, CLEC16A, RAP1GAP, PHF21A, ZFP36L1, CACNA1I, POM121C, FLRT1, G3BP2, PLXNA1, TRPM8, ZNF148, RHBDL1, TRPM4, VPS16, MPST, POU2F1, XRCC4, UBAC1, IGSF10, GRIN3B, TG, …
UCSC_TFBS	HMX1	1.39129	1.88228e-06	ANKRD13C, PANK4, PLXND1, PRDM6, ADARB2, CDC14A, AQP1, IGF1R, RIMS1, CREB3L2, FBRSL1, AKT1, LZTS2, NUDT14, FBXW4, RALGAPA2, SYTL1, VRK2, ACTN4, DGKZ, HCFC1, NISCH, SFRP1, ADAM15, ARMC5, DAAM2, DGKQ, DOK7, RUFY2, TBC1D24, HOXB1, HOXB6, RAB5B, MRPL18, UBR4, CLEC16A, PLD1, RAP1GAP, PHF21A, ZFP36L1, CACNA1I, SBNO2, PCSK1N, KLC2, G3BP2, PLXNA1, MBP, TRPM8, CD300LG, RHBDL1, TRPM4, VPS16, POU2F1, TRPV3, …
UCSC_TFBS	RORA1	1.39835	1.89027e-06	ANKRD13C, PANK4, PLXND1, PRDM6, GPATCH2, ADARB2, CDC14A, AQP1, IGF1R, RIMS1, ZMIZ2, CREB3L2, FBRSL1, KIF21A, FADS1, ZNF200, FBXW4, RSAD2, RALGAPA2, VRK2, ACTN4, DGKZ, HCFC1, NISCH, MYL6, ADAM15, COL4A1, DAAM2, DGKQ, DOK7, HOXB1, SIDT2, L3MBTL1, KCNE1, RAB5B, YTHDC2, MRPL18, MYCBP2, UBR4, SLC1A2, CLEC16A, PLD1, RAP1GAP, PHF21A, SBNO2, KLC2, FLRT1, CHST15, PLXNA1, TRPM8, SLC15A3, CD300LG, RHBDL1, C…
UCSC_TFBS	YY1	1.23628	2.13269e-06	ANKRD13C, PANK4, GMFB, PRDM6, GPATCH3, ADARB2, CDC14A, AQP1, IGF1R, RIMS1, CREB3L2, FBRSL1, AKT1, KIF21A, PMPCA, LZTS2, NUDT14, SLC25A44, FADS1, SLC25A47, FBXW4, PNISR, IST1, RALGAPA2, SYTL1, PRPF4B, DLEC1, VRK2, ACTN4, DGKZ, HCFC1, NISCH, SFRP1, MYL6, SPATA16, ADAM15, ARMC5, COL4A1, SNHG11, DAAM2, DOK7, MTHFD2L, TBC1D24, HOXB1, TRIB2, HOXB6, SIDT2, L3MBTL1, RAB5B, YTHDC2, MYCBP2, UBR4, SLC1A2, C…
UCSC_TFBS	OCT	1.38471	2.15392e-06	PANK4, PLXND1, PRDM6, GPATCH2, ADARB2, CDC14A, AQP1, IGF1R, ELK3, RIMS1, ZMIZ2, CREB3L2, KIF21A, PMPCA, NUDT14, ZNF200, FBXW4, PNISR, RALGAPA2, ZBTB34, VRK2, ACTN4, SFRP1, SPATA16, ADAM15, ARMC5, COL4A1, RUFY2, MTHFD2L, HOXB1, TRIB2, HOXB6, RAB5B, YTHDC2, MRPL18, MYCBP2, UBR4, SLC1A2, CLEC16A, PLD1, PHF21A, KLC2, POM121C, FLRT1, CHST15, PLXNA1, MBP, TRPM8, ZNF148, CD300LG, C5ORF42, VPS16, POU2F1,…
UCSC_TFBS	P53	1.25906	2.35928e-06	PANK4, GMFB, PLXND1, PRDM6, GPATCH2, GPATCH3, ADARB2, CDC14A, IGF1R, ELK3, RIMS1, ZMIZ2, CREB3L2, FBRSL1, AKT1, KIF21A, PMPCA, LZTS2, NUDT14, SLC25A44, FADS1, ZNF200, FBXW4, PNISR, RALGAPA2, SYTL1, ZBTB34, PRPF4B, DLEC1, VRK2, ACTN4, DGKZ, HCFC1, NISCH, MYL6, SPATA16, ADAM15, ARMC5, COL4A1, DAAM2, DGKQ, DOK7, RUFY2, MTHFD2L, TBC1D24, HOXB1, TRIB2, HOXB6, SIDT2, L3MBTL1, KCNE1, RAB5B, MRPL18, MYCB…
UCSC_TFBS	OLF1	1.38868	2.45629e-06	PANK4, PLXND1, PRDM6, GPATCH3, ADARB2, CDC14A, AQP1, IGF1R, ELK3, RIMS1, FBRSL1, AKT1, PMPCA, LZTS2, FBXW4, IST1, RALGAPA2, SYTL1, ZBTB34, DLEC1, VRK2, DGKZ, NISCH, SFRP1, ADAM15, ARMC5, COL4A1, DAAM2, DGKQ, TBC1D24, HOXB1, TRIB2, HOXB6, RAB5B, MYCBP2, UBR4, CLEC16A, RTF1, RAP1GAP, PHF21A, ZFP36L1, CACNA1I, SBNO2, POM121C, FLRT1, CHST15, PLXNA1, MBP, TRPM8, SLC15A3, RHBDL1, C5ORF42, TRPM4, POU2F1…
UCSC_TFBS	PPARA	1.3242	2.55262e-06	ANKRD13C, PANK4, PLXND1, GPATCH2, GPATCH3, ADARB2, CDC14A, AQP1, IGF1R, RIMS1, ZMIZ2, CREB3L2, AKT1, PMPCA, LZTS2, NUDT14, FADS1, ZNF200, FBXW4, PNISR, IST1, RALGAPA2, SYTL1, ZBTB34, PRPF4B, DLEC1, VRK2, ACTN4, DGKZ, HCFC1, NISCH, SFRP1, MYL6, SPATA16, ADAM15, ARMC5, COL4A1, DGKQ, RUFY2, TBC1D24, TRIB2, HOXB6, SIDT2, MRPL18, MYCBP2, UBR4, SLC1A2, CLEC16A, PLD1, RAP1GAP, PHF21A, CACNA1I, ALDH3B2, …
UCSC_TFBS	TAL1BETAE47	1.56007	2.66355e-06	MUS81, DENND1B, CALCOCO1, CGB7, PRDM6, PTPRK, ADRA1B, ADARB2, OPLAH, CDC14A, IGF1R, ELK3, CABIN1, RIMS1, YY2, C8G, CREB3L2, KIF13B, SLC25A44, FADS1, FBXW4, ARHGEF10, ZHX2, ITGA3, RALGAPA2, ZBTB34, ARID1A, TTC28-AS1, HCFC1, ARL4A, SFRP1, PLCB3, DAAM2, JMJD7-PLA2G4B, NOS1AP, TBC1D24, DSCAML1, SKIV2L2, SIDT2, NBAS, RAB5B, DNAH1, DCTN2, MRPL18, SP140, CEBPG, UBR4, SLC1A2, RTF1, PTN, PLD1, NR2C1, WDR2…
UCSC_TFBS	MYB	1.38621	3.17072e-06	GMFB, PRDM6, ADARB2, IGF1R, ELK3, RIMS1, ZMIZ2, AKT1, KIF21A, LZTS2, NUDT14, FADS1, SLC25A47, FBXW4, IST1, RALGAPA2, SYTL1, ZBTB34, PRPF4B, DLEC1, ACTN4, DGKZ, NISCH, ZNF90, MYL6, HOXB1, HOXB6, SIDT2, RAB5B, MRPL18, MYCBP2, UBR4, SLC1A2, CLEC16A, RTF1, PLD1, RAP1GAP, PHF21A, ZFP36L1, TRPM2, CACNA1I, SBNO2, PCSK1N, KLC2, PLXNA1, MBP, ZNF148, SLC15A3, RHBDL1, C5ORF42, TRPM4, VPS16, MPST, POU2F1, XR…
UCSC_TFBS	PAX4	1.19562	3.43247e-06	PANK4, GPATCH2, GPATCH3, ADARB2, AQP1, ELK3, ZMIZ2, CREB3L2, AKT1, KIF21A, SYTL1, DLEC1, ACTN4, HCFC1, NISCH, MYL6, SPATA16, ARMC5, DAAM2, MTHFD2L, RUFY2, HOXB1, TRIB2, HOXB6, L3MBTL1, MRPL18, SP140, MYCBP2, RTF1, MRPL20, POM121C, FLRT1, CHST15, MAGEC1, TRPM8, ZNF148, C5ORF42, RHBDL1, TRPM4, XRCC4, GRIN3B, TG, PTK7, WNK2, PLCH2, IGSF9B, CDKN1C, RET, DENND1B, PPP1R10, PTPRK, TMEM53, SLC22A12, C8G,…
UCSC_TFBS	GATA3	1.6364	5.34324e-06	RET, CALCOCO1, PPP1R10, ADRA1B, ADARB2, CDC14A, IGF1R, SLC22A12, RNF157, RIMS1, ZMIZ2, FBRSL1, CEP170, CCHCR1, LZTS2, FBXW4, KDM6B, BRD2, KLF13, CCDC34, ITGA3, ARID1A, DGKZ, HCFC1, ARL4A, SPATA16, ADAM15, COL4A1, HOXB1, TRIB2, DSCAML1, HOXB6, NBAS, KCNE1, RAB5B, DNAH1, ZNF592, DCTN2, MYCBP2, SLC1A2, RTF1, PLD1, WDR24, EHBP1, RAP1GAP, PHF21A, AGPAT4, CAND2, MRPL20, TRPM2, CACNA1I, NXF1, SBNO2, KLC…
UCSC_TFBS	NFKAPPAB	1.46196	5.66928e-06	PLXND1, PRDM6, GPATCH2, GPATCH3, CDC14A, IGF1R, RIMS1, ZMIZ2, CREB3L2, FBRSL1, AKT1, PMPCA, LZTS2, SLC25A47, RALGAPA2, DLEC1, ACTN4, DGKZ, HCFC1, NISCH, SFRP1, MYL6, ADAM15, ARMC5, DAAM2, TBC1D24, TRIB2, HOXB6, SIDT2, L3MBTL1, RAB5B, MYCBP2, UBR4, SLC1A2, CLEC16A, RTF1, RAP1GAP, ZFP36L1, CACNA1I, SBNO2, KLC2, FLRT1, CHST15, G3BP2, PLXNA1, TRPM8, CD300LG, RHBDL1, TRPM4, VPS16, POU2F1, TRPV3, IGSF1…
UCSC_TFBS	E47	1.27472	5.67329e-06	PANK4, PLXND1, GPATCH2, GPATCH3, ADARB2, AQP1, IGF1R, ELK3, RIMS1, ZMIZ2, CREB3L2, FBRSL1, AKT1, PMPCA, LZTS2, NUDT14, SLC25A44, FADS1, SLC25A47, FBXW4, RSAD2, RALGAPA2, SYTL1, ZBTB34, DLEC1, ACTN4, DGKZ, HCFC1, NISCH, SPATA16, ADAM15, ARMC5, COL4A1, DAAM2, DGKQ, DOK7, RUFY2, MTHFD2L, TBC1D24, TRIB2, HOXB6, SIDT2, RAB5B, MYCBP2, UBR4, CLEC16A, RTF1, PLD1, RAP1GAP, PHF21A, ZFP36L1, MRPL20, TRPM2, …
UCSC_TFBS	E2F	1.29459	5.89422e-06	PANK4, PLXND1, PRDM6, GPATCH2, GPATCH3, ADARB2, CDC14A, AQP1, IGF1R, ELK3, RIMS1, YY2, ZMIZ2, FBRSL1, AKT1, KIF21A, PMPCA, LZTS2, FADS1, SLC25A47, FBXW4, PNISR, IST1, RALGAPA2, SYTL1, ZBTB34, PRPF4B, ACTN4, DGKZ, HCFC1, NISCH, SFRP1, SPATA16, ADAM15, ARMC5, COL4A1, DGKQ, DOK7, RUFY2, TRIB2, HOXB6, RAB5B, MRPL18, SP140, MYCBP2, UBR4, CLEC16A, RTF1, PLD1, RAP1GAP, PHF21A, TRPM2, CACNA1I, FUT5, KLC2…
UCSC_TFBS	CDPCR1	1.4246	7.32133e-06	PANK4, PLXND1, PRDM6, GPATCH2, ADARB2, IGF1R, ELK3, RIMS1, AKT1, NUDT14, SLC25A44, FADS1, FBXW4, RALGAPA2, VRK2, ACTN4, DGKZ, NISCH, SFRP1, SPATA16, ADAM15, ARMC5, COL4A1, DAAM2, DGKQ, RUFY2, HOXB1, TRIB2, HOXB6, SIDT2, YTHDC2, MYCBP2, UBR4, SLC1A2, CLEC16A, PLD1, RAP1GAP, PHF21A, CACNA1I, SBNO2, KLC2, FLRT1, CHST15, PLXNA1, TRPM8, ZNF148, SLC15A3, TRPM4, KLHDC2, POU2F1, XRCC4, TRPV3, TG, SON, SL…
UCSC_TFBS	ZIC2	1.61856	8.05183e-06	PANK4, MUS81, RET, PLXND1, CGB7, PRDM6, ADARB2, IGF1R, SLC22A12, BCL7A, ZMIZ2, CREB3L2, KIF13B, AKT1, CEP170, LZTS2, BRD2, KLF13, DHPS, SYTL1, IQCE, ZBTB34, PRPF4B, DLEC1, ACTN4, ARID1A, DGKZ, HCFC1, NISCH, ZNF90, MMP11, MYL6, PLCB3, JMJD7-PLA2G4B, MED20, DOK7, NOS1AP, TBC1D24, DSCAML1, SIDT2, L3MBTL1, KCNE1, RAB5B, DNAH1, DCTN2, CEBPG, UBR4, SLC1A2, WDR24, EHBP1, RAP1GAP, ZFP36L1, AGPAT4, CACNA1…
UCSC_TFBS	CDPCR3HD	1.37005	8.28019e-06	PLXND1, PRDM6, GPATCH3, ADARB2, AQP1, IGF1R, ELK3, RIMS1, YY2, KIF21A, PMPCA, LZTS2, SLC25A44, FADS1, FBXW4, PNISR, RALGAPA2, SYTL1, ZBTB34, DLEC1, ACTN4, HCFC1, NISCH, MYL6, ADAM15, ARMC5, COL4A1, DAAM2, TBC1D24, HOXB1, TRIB2, HOXB6, SIDT2, RAB5B, YTHDC2, MRPL18, MYCBP2, UBR4, CLEC16A, PLD1, RAP1GAP, PHF21A, ZFP36L1, MRPL20, CACNA1I, ALDH3B2, PCSK1N, KLC2, POM121C, FLRT1, CHST15, G3BP2, PLXNA1, …
UCSC_TFBS	NRSF	1.31081	8.91915e-06	PANK4, PLXND1, PRDM6, GPATCH2, GPATCH3, ADARB2, CDC14A, IGF1R, ZMIZ2, CREB3L2, FBRSL1, AKT1, KIF21A, PMPCA, LZTS2, NUDT14, FADS1, FBXW4, RALGAPA2, SYTL1, ZBTB34, DLEC1, ACTN4, DGKZ, HCFC1, NISCH, SFRP1, MYL6, SPATA16, ADAM15, ARMC5, COL4A1, DAAM2, DOK7, RUFY2, TBC1D24, TRIB2, HOXB6, SIDT2, L3MBTL1, KCNE1, RAB5B, MYCBP2, UBR4, CLEC16A, RTF1, PLD1, RAP1GAP, ZFP36L1, TRPM2, CACNA1I, ALDH3B2, FUT5, P…
UCSC_TFBS	HOX13	1.36467	9.00984e-06	PANK4, PLXND1, PRDM6, GPATCH3, ADARB2, CDC14A, IGF1R, ELK3, RIMS1, ZMIZ2, CREB3L2, FBRSL1, AKT1, KIF21A, PMPCA, LZTS2, NUDT14, SLC25A44, FADS1, SLC25A47, FBXW4, RALGAPA2, SYTL1, ZBTB34, PRPF4B, ACTN4, DGKZ, HCFC1, MYL6, SPATA16, ADAM15, IFI27, DAAM2, DGKQ, RUFY2, TBC1D24, HOXB1, TRIB2, HOXB6, L3MBTL1, RAB5B, MRPL18, MYCBP2, UBR4, SLC1A2, CLEC16A, RAP1GAP, PHF21A, CACNA1I, PCSK1N, KLC2, CHST15, G3…
UCSC_TFBS	MEIS1	1.3572	9.384e-06	PLXND1, PRDM6, GPATCH2, ADARB2, CDC14A, IGF1R, RIMS1, CREB3L2, FBRSL1, AKT1, PMPCA, LZTS2, NUDT14, SLC25A47, FBXW4, PNISR, RALGAPA2, SYTL1, PRPF4B, DLEC1, VRK2, ACTN4, DGKZ, HCFC1, SFRP1, SPATA16, ADAM15, DAAM2, DOK7, HOXB1, TRIB2, SIDT2, RAB5B, MRPL18, MYCBP2, UBR4, SLC1A2, CLEC16A, RTF1, PLD1, RAP1GAP, PHF21A, CACNA1I, KLC2, FLRT1, G3BP2, ZNF148, SLC15A3, KLHDC2, GFPT2, UBAC1, IGSF10, TG, SON, …
UCSC_TFBS	GATA1	1.17298	9.48634e-06	PANK4, GMFB, GPATCH2, GPATCH3, ADARB2, AQP1, ELK3, ZMIZ2, CREB3L2, KIF21A, RSAD2, SYTL1, DLEC1, ACTN4, HCFC1, NISCH, MYL6, SFRP1, SPATA16, DAAM2, MTHFD2L, RUFY2, HOXB1, TRIB2, HOXB6, MRPL18, SP140, MYCBP2, RTF1, MRPL20, POM121C, FLRT1, CHST15, TRPM8, ZNF148, C5ORF42, RHBDL1, VPS16, ZBED3, XRCC4, UBAC1, TG, PTK7, WNK2, PLCH2, IGSF9B, RET, DENND1B, PPP1R10, PTPRK, TMEM53, RNF157, SLC22A12, C8G, NNT…
UCSC_TFBS	PAX5	1.2905	9.67406e-06	PANK4, PLXND1, PRDM6, GPATCH2, GPATCH3, ADARB2, CDC14A, IGF1R, ELK3, RIMS1, ZMIZ2, CREB3L2, FBRSL1, AKT1, LZTS2, NUDT14, SLC25A44, FADS1, FBXW4, RSAD2, RALGAPA2, SYTL1, PRPF4B, DLEC1, ACTN4, DGKZ, HCFC1, NISCH, SFRP1, MYL6, ADAM15, ARMC5, COL4A1, DAAM2, DOK7, RUFY2, MTHFD2L, TBC1D24, HOXB1, TRIB2, SIDT2, L3MBTL1, RAB5B, UBR4, CLEC16A, RTF1, RAP1GAP, PHF21A, MRPL20, TRPM2, CACNA1I, ALDH3B2, SBNO2,…
UCSC_TFBS	NFY	1.33191	1.4358e-05	PANK4, GMFB, PRDM6, GPATCH2, GPATCH3, ADARB2, CDC14A, IGF1R, RIMS1, CREB3L2, FBRSL1, AKT1, KIF21A, LZTS2, FADS1, ZNF200, FBXW4, PNISR, RSAD2, RALGAPA2, SYTL1, PRPF4B, VRK2, DGKZ, HCFC1, NISCH, SFRP1, MYL6, SPATA16, DAAM2, RUFY2, TBC1D24, HOXB1, HOXB6, RAB5B, GLO1, SP140, MYCBP2, UBR4, SLC1A2, CLEC16A, PLD1, PHF21A, CACNA1I, SBNO2, KLC2, FLRT1, CHST15, G3BP2, PLXNA1, MBP, TRPM8, SLC15A3, RHBDL1, C…
UCSC_TFBS	GR	1.30804	1.722e-05	PLXND1, PRDM6, GPATCH2, ADARB2, CDC14A, IGF1R, RIMS1, YY2, ZMIZ2, CREB3L2, KIF21A, PMPCA, LZTS2, FADS1, SLC25A47, FBXW4, PNISR, RALGAPA2, SYTL1, ZBTB34, PRPF4B, DLEC1, VRK2, ACTN4, DGKZ, HCFC1, SFRP1, MYL6, SPATA16, ADAM15, ARMC5, COL4A1, SNHG11, DAAM2, DOK7, RUFY2, TBC1D24, TRIB2, HOXB6, SIDT2, RAB5B, MYCBP2, UBR4, SLC1A2, CLEC16A, RTF1, PLD1, RAP1GAP, PHF21A, TRPM2, KLC2, POM121C, CHST15, PLXNA…
UCSC_TFBS	ER	1.31489	1.83869e-05	PANK4, PLXND1, GPATCH2, GPATCH3, ADARB2, CDC14A, IGF1R, ELK3, RIMS1, ZMIZ2, CREB3L2, FBRSL1, AKT1, KIF21A, LZTS2, NUDT14, FBXW4, RALGAPA2, SYTL1, ZBTB34, DLEC1, ACTN4, DGKZ, HCFC1, NISCH, SFRP1, SPATA16, ADAM15, COL4A1, DAAM2, TBC1D24, HOXB1, HOXB6, SIDT2, L3MBTL1, RAB5B, GLO1, MYCBP2, UBR4, SLC1A2, RTF1, PLD1, RAP1GAP, PHF21A, ZFP36L1, TRPM2, CACNA1I, SBNO2, KLC2, POM121C, CHST15, G3BP2, MBP, ZN…
UCSC_TFBS	ROAZ	1.34708	2.1055e-05	PANK4, PLXND1, GPATCH2, GPATCH3, IGF1R, RIMS1, ZMIZ2, FBRSL1, AKT1, LZTS2, NUDT14, SLC25A44, FADS1, FBXW4, PNISR, RSAD2, RALGAPA2, SYTL1, PRPF4B, ACTN4, DGKZ, HCFC1, NISCH, MYL6, SPATA16, ADAM15, COL4A1, DGKQ, RUFY2, HOXB1, TRIB2, HOXB6, SIDT2, L3MBTL1, KCNE1, RAB5B, YTHDC2, GLO1, UBR4, RTF1, RAP1GAP, PHF21A, ZFP36L1, CACNA1I, SBNO2, PCSK1N, KLC2, FLRT1, CHST15, G3BP2, PLXNA1, MBP, TRPM8, SLC15A3…
UCSC_TFBS	ISRE	1.35872	2.20095e-05	PANK4, GMFB, PLXND1, PRDM6, GPATCH2, GPATCH3, ADARB2, CDC14A, IGF1R, RIMS1, YY2, ZMIZ2, FBXW4, IST1, RALGAPA2, PRPF4B, VRK2, ACTN4, NISCH, SPATA16, ADAM15, COL4A1, TRIB2, HOXB6, L3MBTL1, KCNE1, YTHDC2, SP140, MYCBP2, UBR4, SLC1A2, CLEC16A, RTF1, PLD1, RAP1GAP, PHF21A, ZFP36L1, MRPL20, CACNA1I, SBNO2, FLRT1, CHST15, G3BP2, TRPM8, SLC15A3, C5ORF42, KLHDC2, POU2F1, XRCC4, TRPV3, IGSF10, TG, SON, PTK…
UCSC_TFBS	TAL1BETAITF2	1.29397	2.59656e-05	PANK4, PLXND1, GPATCH2, ADARB2, CDC14A, IGF1R, RIMS1, YY2, CREB3L2, FBRSL1, AKT1, KIF21A, PMPCA, LZTS2, NUDT14, SLC25A44, FADS1, FBXW4, RALGAPA2, SYTL1, PRPF4B, VRK2, ACTN4, DGKZ, HCFC1, NISCH, SFRP1, MYL6, SPATA16, ADAM15, DAAM2, DGKQ, DOK7, TBC1D24, HOXB1, HOXB6, SIDT2, RAB5B, MRPL18, MYCBP2, UBR4, SLC1A2, CLEC16A, RTF1, RAP1GAP, PHF21A, ZFP36L1, CACNA1I, ALDH3B2, SBNO2, FLRT1, CHST15, TRPM8, Z…
UCSC_TFBS	SP1	1.5582	2.73512e-05	MUS81, CALCOCO1, PPP1R10, CGB7, PRDM6, TMEM53, PTPRK, IGF1R, AQP1, NNT, FBRSL1, AKT1, CEP170, LRRFIP2, LZTS2, KDM6B, ZHX2, KLF13, ITGA3, RALGAPA2, DHPS, SYTL1, DLEC1, ACTN4, ARID1A, DGKZ, TTC28-AS1, HCFC1, NISCH, MMP11, MYL6, PLCB3, CREB1, PITPNM1, ADAM15, ARMC5, COL4A1, RUFY2, MED20, TBC1D24, HOXB1, DSCAML1, HOXB6, KCNE1, RAB5B, DNAH1, ZNF592, DCTN2, CLEC16A, SLC1A2, WDR24, EHBP1, PHF21A, MRPL20…
UCSC_TFBS	SREBP1	1.256	2.78488e-05	PANK4, GMFB, PLXND1, PRDM6, GPATCH2, ADARB2, CDC14A, AQP1, IGF1R, ELK3, RIMS1, ZMIZ2, CREB3L2, FBRSL1, AKT1, LZTS2, NUDT14, FADS1, SLC25A47, FBXW4, PNISR, RALGAPA2, SYTL1, DLEC1, ACTN4, DGKZ, HCFC1, NISCH, SFRP1, MYL6, SPATA16, ADAM15, COL4A1, DAAM2, DGKQ, DOK7, TBC1D24, HOXB1, TRIB2, HOXB6, SIDT2, RAB5B, MYCBP2, UBR4, SLC1A2, CLEC16A, PLD1, RAP1GAP, PHF21A, ZFP36L1, TRPM2, CACNA1I, ALDH3B2, SBNO…
UCSC_TFBS	CREBP1	1.328	2.80364e-05	ANKRD13C, GMFB, PLXND1, PRDM6, GPATCH2, ADARB2, CDC14A, IGF1R, ELK3, RIMS1, YY2, CREB3L2, KIF21A, SLC25A47, FBXW4, RALGAPA2, VRK2, ACTN4, DGKZ, HCFC1, NISCH, SFRP1, MYL6, SPATA16, ARMC5, COL4A1, DAAM2, MTHFD2L, TBC1D24, TRIB2, SIDT2, RAB5B, YTHDC2, SP140, MYCBP2, UBR4, SLC1A2, CLEC16A, PLD1, RAP1GAP, PHF21A, ZFP36L1, MRPL20, TRPM2, CACNA1I, ALDH3B2, KLC2, CHST15, PLXNA1, MBP, RHBDL1, C5ORF42, XRC…
UCSC_TFBS	HEN1	1.26478	2.86656e-05	ANKRD13C, PLXND1, GPATCH2, GPATCH3, ADARB2, AQP1, IGF1R, RIMS1, ZMIZ2, CREB3L2, FBRSL1, AKT1, PMPCA, LZTS2, NUDT14, FADS1, ZNF200, FBXW4, RSAD2, RALGAPA2, SYTL1, ZBTB34, DLEC1, VRK2, ACTN4, DGKZ, HCFC1, NISCH, ZNF90, SFRP1, MYL6, SPATA16, ADAM15, ARMC5, COL4A1, SNHG11, DAAM2, DOK7, TBC1D24, TRIB2, HOXB6, SIDT2, L3MBTL1, RAB5B, MYCBP2, UBR4, SLC1A2, CLEC16A, RTF1, RAP1GAP, PHF21A, ZFP36L1, MRPL20,…
UCSC_TFBS	AREB6	1.14901	3.26442e-05	PANK4, GPATCH2, ADARB2, ELK3, ZMIZ2, CREB3L2, AKT1, KIF21A, RSAD2, SYTL1, DLEC1, ACTN4, HCFC1, NISCH, MYL6, SFRP1, SPATA16, ARMC5, DAAM2, MTHFD2L, RUFY2, HOXB1, TRIB2, HOXB6, L3MBTL1, MRPL18, SP140, MYCBP2, RTF1, TRPM2, MRPL20, POM121C, FLRT1, CHST15, ZNF148, C5ORF42, RHBDL1, TRPM4, VPS16, XRCC4, UBAC1, GRIN3B, TG, PTK7, WNK2, PLCH2, IGSF9B, CDKN1C, RET, DENND1B, PPP1R10, PTPRK, TMEM53, SLC22A12,…
UCSC_TFBS	GRE	1.32597	3.43971e-05	PANK4, PLXND1, PRDM6, ADARB2, AQP1, IGF1R, ELK3, RIMS1, YY2, ZMIZ2, CREB3L2, FBRSL1, AKT1, KIF21A, PMPCA, LZTS2, ZNF200, RSAD2, RALGAPA2, SYTL1, ZBTB34, PRPF4B, DLEC1, ACTN4, DGKZ, HCFC1, NISCH, MYL6, SPATA16, ARMC5, COL4A1, DGKQ, DOK7, TBC1D24, HOXB1, TRIB2, HOXB6, RAB5B, SP140, MYCBP2, UBR4, SLC1A2, CLEC16A, RTF1, PHF21A, ZFP36L1, FUT5, SBNO2, POM121C, MBP, TRPM8, SLC15A3, RHBDL1, C5ORF42, TRPM…
UCSC_TFBS	TCF11	1.297	5.17208e-05	PANK4, PLXND1, PRDM6, GPATCH2, ADARB2, CDC14A, AQP1, IGF1R, ELK3, RIMS1, ZMIZ2, CREB3L2, AKT1, KIF21A, LZTS2, NUDT14, SLC25A44, FADS1, FBXW4, IST1, RALGAPA2, SYTL1, PRPF4B, DLEC1, ACTN4, DGKZ, HCFC1, NISCH, SFRP1, MYL6, COL4A1, DAAM2, DGKQ, TBC1D24, HOXB6, SIDT2, RAB5B, MRPL18, MYCBP2, UBR4, SLC1A2, CLEC16A, RTF1, PLD1, RAP1GAP, PHF21A, ZFP36L1, TRPM2, CACNA1I, ALDH3B2, KLC2, FLRT1, G3BP2, PLXNA1…
UCSC_TFBS	SEF1	1.29582	5.44497e-05	PLXND1, PRDM6, GPATCH3, ADARB2, AQP1, IGF1R, RIMS1, CREB3L2, AKT1, PMPCA, LZTS2, NUDT14, SLC25A47, FBXW4, PNISR, RSAD2, IST1, RALGAPA2, SYTL1, ZBTB34, DGKZ, HCFC1, NISCH, ADAM15, ARMC5, COL4A1, DAAM2, DGKQ, DOK7, RUFY2, TBC1D24, HOXB1, TRIB2, HOXB6, RAB5B, YTHDC2, MYCBP2, UBR4, SLC1A2, CLEC16A, RTF1, RAP1GAP, PHF21A, ZFP36L1, TRPM2, CACNA1I, SBNO2, KLC2, FLRT1, PLXNA1, MBP, ZNF148, RHBDL1, C5ORF4…
UCSC_TFBS	FAC1	1.31545	5.92207e-05	PANK4, PLXND1, PRDM6, GPATCH2, ADARB2, IGF1R, ELK3, RIMS1, CREB3L2, AKT1, FBXW4, PNISR, IST1, RALGAPA2, ZBTB34, PRPF4B, DLEC1, VRK2, ACTN4, HCFC1, NISCH, SFRP1, SPATA16, ADAM15, ARMC5, COL4A1, DAAM2, MTHFD2L, TRIB2, HOXB6, KCNE1, SP140, MYCBP2, UBR4, SLC1A2, CLEC16A, RTF1, PLD1, RAP1GAP, PHF21A, TRPM2, CACNA1I, ALDH3B2, SBNO2, KLC2, FLRT1, MBP, TRPM8, ZNF148, SLC15A3, RHBDL1, C5ORF42, TRPM4, VPS1…
UCSC_TFBS	NKX22	1.33241	6.74931e-05	ANKRD13C, PLXND1, PRDM6, GPATCH2, ADARB2, CDC14A, AQP1, IGF1R, ELK3, RIMS1, YY2, ZMIZ2, CREB3L2, KIF21A, FADS1, FBXW4, RALGAPA2, ZBTB34, PRPF4B, DLEC1, VRK2, DGKZ, NISCH, SFRP1, MYL6, SPATA16, COL4A1, DAAM2, MTHFD2L, HOXB6, KCNE1, RAB5B, MRPL18, MYCBP2, UBR4, SLC1A2, CLEC16A, RTF1, PLD1, PHF21A, ZFP36L1, CACNA1I, POM121C, FLRT1, CHST15, G3BP2, PLXNA1, ZNF148, RHBDL1, POU2F1, XRCC4, IGSF10, TG, SO…
UCSC_TFBS	FOXO4	1.26934	8.16625e-05	ANKRD13C, PRDM6, GPATCH2, ADARB2, CDC14A, AQP1, IGF1R, ELK3, RIMS1, YY2, CREB3L2, KIF21A, LZTS2, FADS1, FBXW4, PNISR, RALGAPA2, SYTL1, ZBTB34, PRPF4B, VRK2, ACTN4, DGKZ, HCFC1, NISCH, ZNF90, SFRP1, SPATA16, COL4A1, DAAM2, RUFY2, HOXB1, TRIB2, HOXB6, GLO1, SP140, MYCBP2, UBR4, SLC1A2, CLEC16A, RTF1, PLD1, PHF21A, ZFP36L1, CACNA1I, SBNO2, KLC2, POM121C, FLRT1, CHST15, G3BP2, PLXNA1, TRPM8, ZNF148, …
UCSC_TFBS	PAX2	1.24711	8.88874e-05	PANK4, PLXND1, PRDM6, GPATCH2, ADARB2, CDC14A, AQP1, IGF1R, ELK3, RIMS1, ZMIZ2, FBRSL1, AKT1, KIF21A, LZTS2, FBXW4, RALGAPA2, SYTL1, PRPF4B, DLEC1, VRK2, ACTN4, DGKZ, HCFC1, NISCH, SFRP1, MYL6, SPATA16, ADAM15, ARMC5, COL4A1, DAAM2, DOK7, RUFY2, TBC1D24, HOXB1, HOXB6, SIDT2, MRPL18, SP140, MYCBP2, UBR4, SLC1A2, CLEC16A, PLD1, RAP1GAP, PHF21A, ZFP36L1, TRPM2, CACNA1I, ALDH3B2, FUT5, SBNO2, PCSK1N,…
UCSC_TFBS	COUP	1.34641	8.89686e-05	ANKRD13C, PANK4, PRDM6, GPATCH2, GPATCH3, ADARB2, CDC14A, IGF1R, RIMS1, CREB3L2, FBRSL1, KIF21A, LZTS2, SLC25A47, FBXW4, PNISR, RALGAPA2, SYTL1, PRPF4B, VRK2, ACTN4, DGKZ, HCFC1, NISCH, ZNF90, SFRP1, MYL6, SPATA16, ARMC5, COL4A1, DAAM2, DGKQ, TBC1D24, HOXB6, SIDT2, KCNE1, GLO1, SP140, MYCBP2, UBR4, CLEC16A, RTF1, PLD1, RAP1GAP, PHF21A, CACNA1I, SBNO2, PCSK1N, POM121C, FLRT1, PLXNA1, ZNF148, CD300…
UCSC_TFBS	HFH3	1.35066	9.59744e-05	ANKRD13C, PANK4, PRDM6, GPATCH2, ADARB2, CDC14A, IGF1R, ELK3, RIMS1, CREB3L2, KIF21A, LZTS2, FBXW4, PNISR, RALGAPA2, PRPF4B, ACTN4, DGKZ, SFRP1, SPATA16, ADAM15, COL4A1, MTHFD2L, HOXB1, TRIB2, HOXB6, MYCBP2, SLC1A2, CLEC16A, RTF1, PLD1, PHF21A, ZFP36L1, SBNO2, CHST15, MBP, TRPM8, ZNF148, C5ORF42, POU2F1, XRCC4, IGSF10, GRIN3B, SON, PTK7, PLXNB2, SLC26A7, PLCH2, IGSF9B, EIF4G3, CDKN1C, RET, RBM27,…
UCSC_TFBS	USF	1.24271	0.000110536	PANK4, GMFB, PLXND1, PRDM6, GPATCH3, ADARB2, CDC14A, IGF1R, ELK3, RIMS1, ZMIZ2, CREB3L2, FBRSL1, AKT1, LZTS2, NUDT14, SLC25A44, FADS1, FBXW4, RALGAPA2, SYTL1, ZBTB34, PRPF4B, DLEC1, ACTN4, DGKZ, HCFC1, NISCH, ZNF90, MYL6, SPATA16, ARMC5, DAAM2, DGKQ, DOK7, RUFY2, TBC1D24, HOXB1, TRIB2, HOXB6, SIDT2, L3MBTL1, RAB5B, MRPL18, MYCBP2, UBR4, SLC1A2, CLEC16A, RTF1, PLD1, RAP1GAP, PHF21A, ZFP36L1, TRPM2…
UCSC_TFBS	MYOD	1.25782	0.000112203	PANK4, PLXND1, GPATCH2, GPATCH3, ADARB2, AQP1, IGF1R, RIMS1, CREB3L2, FBRSL1, AKT1, KIF21A, PMPCA, LZTS2, NUDT14, FADS1, FBXW4, RALGAPA2, SYTL1, ZBTB34, PRPF4B, VRK2, DGKZ, HCFC1, NISCH, SFRP1, MYL6, SPATA16, ADAM15, COL4A1, DAAM2, DGKQ, DOK7, TBC1D24, TRIB2, HOXB6, SIDT2, RAB5B, MYCBP2, UBR4, SLC1A2, CLEC16A, PLD1, PHF21A, MRPL20, TRPM2, CACNA1I, ALDH3B2, PCSK1N, KLC2, POM121C, CHST15, G3BP2, PL…
UCSC_TFBS	CETS1P54	1.50554	0.000118973	RBM27, MUS81, DENND1B, GPATCH2, GPATCH3, CDC14A, IGF1R, ELK3, CABIN1, SENP7, BCL7A, NNT, KIF13B, BLNK, CEP170, LRRFIP2, RAC1, LZTS2, FADS1, KDM6B, ACTR3, PNISR, RSAD2, SYTL1, ZBTB34, DLEC1, ACTN4, ARID1A, DGKZ, NME1, NISCH, PLCB3, PITPNM1, ADAM15, COL4A1, DAAM2, DGKQ, NOS1AP, TBC1D24, DSCAML1, SIDT2, DNAH1, MYCBP2, UBR4, SLC1A2, PLD1, WDR24, RAP1GAP, PHF21A, CAND2, CACNA1I, KLC2, FBRS, CD300LG, R…
UCSC_TFBS	ARP1	1.29934	0.000124846	PANK4, PLXND1, PRDM6, GPATCH2, GPATCH3, ADARB2, CDC14A, RIMS1, ZMIZ2, CREB3L2, FBRSL1, AKT1, KIF21A, PMPCA, LZTS2, NUDT14, SLC25A44, FADS1, FBXW4, RALGAPA2, SYTL1, PRPF4B, VRK2, ACTN4, DGKZ, HCFC1, NISCH, MYL6, SPATA16, ADAM15, ARMC5, COL4A1, RUFY2, MTHFD2L, TBC1D24, TRIB2, HOXB6, SIDT2, L3MBTL1, RAB5B, MYCBP2, UBR4, RAP1GAP, PHF21A, ZFP36L1, TRPM2, PCSK1N, POM121C, FLRT1, PLXNA1, ZNF148, SLC15A3…
UCSC_TFBS	RORA2	1.29761	0.000147931	ANKRD13C, GMFB, PLXND1, PRDM6, GPATCH2, ADARB2, CDC14A, IGF1R, ELK3, RIMS1, YY2, CREB3L2, FBRSL1, KIF21A, LZTS2, SLC25A47, FBXW4, PNISR, RSAD2, IST1, RALGAPA2, SYTL1, ZBTB34, PRPF4B, VRK2, ACTN4, HCFC1, NISCH, ZNF90, SFRP1, MYL6, SPATA16, COL4A1, SNHG11, TRIB2, HOXB6, YTHDC2, MRPL18, MYCBP2, UBR4, SLC1A2, CLEC16A, RTF1, PLD1, RAP1GAP, PHF21A, ZFP36L1, MRPL20, TRPM2, CACNA1I, FLRT1, MBP, TRPM8, ZN…
UCSC_TFBS	ATF	1.41349	0.000152753	CDKN1C, ANKRD13C, PLXND1, PRDM6, TMEM53, GPATCH3, PTPRK, ADRA1B, ADARB2, CDC14A, IGF1R, SLC22A12, BCL7A, NNT, CREB3L2, AKT1, CEP170, LZTS2, NUDT14, SLC25A47, FBXW4, KDM6B, ACTR3, BRD2, ZHX2, KLF13, SYTL1, PRPF4B, ACTN4, ARID1A, DGKZ, HCFC1, SLCO1C1, NISCH, MMP11, SFRP1, MYL6, ADAM15, ARMC5, DAAM2, TBC1D24, PLEKHO1, TRIB2, DSCAML1, SKIV2L2, SIDT2, RAB5B, DNAH1, ZNF592, YTHDC2, CLEC16A, SLC1A2, FOX…
UCSC_TFBS	TBP	1.38058	0.000156101	ANKRD13C, GMFB, PRDM6, GPATCH2, ADARB2, CDC14A, AQP1, IGF1R, ELK3, RIMS1, YY2, KIF21A, FADS1, FBXW4, PNISR, RALGAPA2, PRPF4B, VRK2, SPATA16, COL4A1, DAAM2, MTHFD2L, HOXB1, TRIB2, HOXB6, SIDT2, RAB5B, MRPL18, MYCBP2, SLC1A2, CLEC16A, RTF1, PLD1, PHF21A, ZFP36L1, TRPM2, SBNO2, FLRT1, G3BP2, MBP, ZNF148, C5ORF42, TRPM4, KLHDC2, POU2F1, GFPT2, IGSF10, TG, SON, COPS2, OGN, UBE2O, SLC26A7, IGSF9B, EIF4…
UCSC_TFBS	STAT	1.38406	0.000157473	ANKRD13C, PLXND1, PRDM6, GPATCH2, GPATCH3, ADARB2, CDC14A, IGF1R, ELK3, RIMS1, AKT1, FADS1, FBXW4, PNISR, SYTL1, DLEC1, VRK2, DGKZ, MYL6, SPATA16, COL4A1, DAAM2, HOXB6, SIDT2, RAB5B, MRPL18, MYCBP2, UBR4, SLC1A2, CLEC16A, RTF1, PLD1, RAP1GAP, PHF21A, ZFP36L1, TRPM2, CACNA1I, SBNO2, FLRT1, ZNF148, SLC15A3, KLHDC2, POU2F1, XRCC4, GFPT2, TRPV3, SON, OGN, PLXNB2, UBE2O, SKIV2L, IGSF9B, LRP12, CDKN1C,…
UCSC_TFBS	BRN2	1.27959	0.000164695	ANKRD13C, GMFB, PRDM6, GPATCH2, ADARB2, CDC14A, AQP1, IGF1R, ELK3, RIMS1, YY2, ZMIZ2, CREB3L2, KIF21A, PMPCA, FBXW4, PNISR, RSAD2, IST1, RALGAPA2, PRPF4B, DLEC1, VRK2, ACTN4, HCFC1, NISCH, SFRP1, MYL6, SPATA16, ADAM15, SNHG11, DAAM2, DGKQ, RUFY2, MTHFD2L, HOXB1, TRIB2, HOXB6, KCNE1, RAB5B, MRPL18, MYCBP2, UBR4, SLC1A2, CLEC16A, RTF1, PLD1, RAP1GAP, PHF21A, TRPM2, CACNA1I, ALDH3B2, PCSK1N, FLRT1, …
UCSC_TFBS	CDPCR3	1.25453	0.000176808	PANK4, PLXND1, GPATCH2, ADARB2, AQP1, IGF1R, RIMS1, ZMIZ2, CREB3L2, AKT1, PMPCA, LZTS2, NUDT14, FADS1, SLC25A47, PNISR, IST1, RALGAPA2, SYTL1, ZBTB34, VRK2, ACTN4, DGKZ, HCFC1, SFRP1, MYL6, SPATA16, ADAM15, ARMC5, DAAM2, DGKQ, RUFY2, MTHFD2L, TBC1D24, HOXB1, TRIB2, HOXB6, SIDT2, L3MBTL1, KCNE1, RAB5B, YTHDC2, MYCBP2, UBR4, SLC1A2, CLEC16A, RTF1, PLD1, RAP1GAP, PHF21A, CACNA1I, ALDH3B2, POM121C, F…
UCSC_TFBS	TCF11MAFG	1.26459	0.000186997	ANKRD13C, PLXND1, PRDM6, GPATCH2, ADARB2, CDC14A, AQP1, IGF1R, ELK3, RIMS1, YY2, FBRSL1, AKT1, KIF21A, LZTS2, FADS1, SLC25A47, ZNF200, FBXW4, PNISR, IST1, RALGAPA2, PRPF4B, DGKZ, HCFC1, NISCH, SFRP1, MYL6, SPATA16, ADAM15, ARMC5, COL4A1, DAAM2, MTHFD2L, HOXB6, SIDT2, RAB5B, MYCBP2, UBR4, SLC1A2, CLEC16A, RAP1GAP, PHF21A, ZFP36L1, MRPL20, TRPM2, CACNA1I, SBNO2, KLC2, G3BP2, PLXNA1, MBP, TRPM8, ZNF…
UCSC_TFBS	CDP	1.22768	0.000189153	PRDM6, GPATCH2, ADARB2, CDC14A, AQP1, IGF1R, ELK3, RIMS1, CREB3L2, FBRSL1, KIF21A, LZTS2, FADS1, FBXW4, PNISR, RSAD2, RALGAPA2, PRPF4B, VRK2, DGKZ, HCFC1, SPATA16, DAAM2, RUFY2, MTHFD2L, TBC1D24, HOXB1, TRIB2, HOXB6, SIDT2, RAB5B, YTHDC2, MRPL18, GLO1, MYCBP2, UBR4, SLC1A2, CLEC16A, RTF1, PLD1, PHF21A, ZFP36L1, MRPL20, TRPM2, CACNA1I, KLC2, FLRT1, CHST15, G3BP2, PLXNA1, TRPM8, ZNF148, SLC15A3, C5…
UCSC_TFBS	PPARG	1.14386	0.000201422	PANK4, GMFB, GPATCH2, GPATCH3, ADARB2, AQP1, ELK3, ZMIZ2, CREB3L2, AKT1, KIF21A, SYTL1, DLEC1, ACTN4, HCFC1, NISCH, MYL6, SFRP1, SPATA16, ARMC5, DAAM2, RUFY2, HOXB1, TRIB2, HOXB6, MRPL18, MYCBP2, RTF1, TRPM2, FLRT1, CHST15, TRPM8, ZNF148, RHBDL1, TRPM4, VPS16, UBAC1, GRIN3B, TG, PTK7, WNK2, PLCH2, IGSF9B, RET, DENND1B, PPP1R10, PTPRK, TMEM53, RNF157, SLC22A12, C8G, NNT, ZNF280C, KIF13B, RAC1, CCH…
UCSC_TFBS	HAND1E47	1.29701	0.000204182	ANKRD13C, PANK4, PLXND1, PRDM6, GPATCH2, GPATCH3, ADARB2, CDC14A, IGF1R, ELK3, ZMIZ2, CREB3L2, KIF21A, PMPCA, LZTS2, NUDT14, FADS1, SLC25A47, FBXW4, PNISR, IST1, RALGAPA2, SYTL1, ZBTB34, PRPF4B, VRK2, HCFC1, NISCH, SFRP1, MYL6, SPATA16, COL4A1, DAAM2, DGKQ, DOK7, TRIB2, HOXB6, SIDT2, L3MBTL1, RAB5B, YTHDC2, MYCBP2, UBR4, SLC1A2, PLD1, RAP1GAP, PHF21A, CACNA1I, ALDH3B2, KLC2, PLXNA1, SLC15A3, CD30…
UCSC_TFBS	MEIS1BHOXA9	1.27338	0.000211637	ANKRD13C, PANK4, GMFB, PLXND1, PRDM6, GPATCH2, ADARB2, CDC14A, IGF1R, ELK3, RIMS1, ZMIZ2, AKT1, KIF21A, PMPCA, ZNF200, FBXW4, PNISR, IST1, RALGAPA2, ZBTB34, PRPF4B, VRK2, ACTN4, DGKZ, HCFC1, NISCH, ZNF90, SFRP1, SPATA16, ADAM15, COL4A1, DAAM2, RUFY2, HOXB1, TRIB2, HOXB6, RAB5B, MYCBP2, UBR4, SLC1A2, CLEC16A, RTF1, PLD1, RAP1GAP, PHF21A, ZFP36L1, TRPM2, CACNA1I, SBNO2, KLC2, FLRT1, CHST15, G3BP2, …
UCSC_TFBS	HNF4	1.28549	0.000213384	ANKRD13C, PANK4, PLXND1, PRDM6, GPATCH3, ADARB2, AQP1, IGF1R, RIMS1, ZMIZ2, CREB3L2, AKT1, LZTS2, NUDT14, SLC25A47, FBXW4, PNISR, IST1, RALGAPA2, SYTL1, PRPF4B, VRK2, ACTN4, DGKZ, HCFC1, NISCH, MYL6, SPATA16, ADAM15, ARMC5, COL4A1, DGKQ, RUFY2, HOXB1, SIDT2, YTHDC2, MRPL18, UBR4, SLC1A2, CLEC16A, RTF1, PLD1, PHF21A, MRPL20, CACNA1I, ALDH3B2, SBNO2, KLC2, FLRT1, G3BP2, PLXNA1, MBP, SLC15A3, RHBDL1…
UCSC_TFBS	GCNF	1.23775	0.000232008	PANK4, PLXND1, PRDM6, GPATCH2, ADARB2, CDC14A, IGF1R, RIMS1, CREB3L2, FBRSL1, AKT1, SLC25A47, FBXW4, RSAD2, RALGAPA2, SYTL1, ZBTB34, PRPF4B, ACTN4, DGKZ, NISCH, SFRP1, SPATA16, ADAM15, ARMC5, COL4A1, DAAM2, DOK7, RUFY2, HOXB1, TRIB2, HOXB6, YTHDC2, MRPL18, SP140, MYCBP2, UBR4, SLC1A2, CLEC16A, PLD1, RAP1GAP, PHF21A, TRPM2, CACNA1I, ALDH3B2, SBNO2, FLRT1, CHST15, G3BP2, PLXNA1, ZNF148, RHBDL1, C5O…
UCSC_TFBS	BACH2	1.3145	0.000240081	PLXND1, PRDM6, GPATCH3, ADARB2, AQP1, IGF1R, ELK3, CREB3L2, AKT1, KIF21A, PMPCA, LZTS2, NUDT14, PNISR, RALGAPA2, SYTL1, DLEC1, VRK2, ACTN4, DGKZ, HCFC1, NISCH, SFRP1, SPATA16, ADAM15, COL4A1, DGKQ, RUFY2, MTHFD2L, HOXB6, SIDT2, L3MBTL1, RAB5B, YTHDC2, UBR4, SLC1A2, CLEC16A, RTF1, PLD1, RAP1GAP, PHF21A, ZFP36L1, KLC2, CHST15, TRPM8, ZNF148, C5ORF42, TRPM4, TRPV3, TG, PTK7, WNK2, PLXNB2, UBE2O, PLC…
UCSC_TFBS	HFH1	1.30267	0.000245506	ANKRD13C, GMFB, PRDM6, GPATCH2, ADARB2, CDC14A, AQP1, IGF1R, ELK3, RIMS1, YY2, CREB3L2, KIF21A, FBXW4, RALGAPA2, ZBTB34, PRPF4B, VRK2, ACTN4, NISCH, SFRP1, SPATA16, ADAM15, DAAM2, MTHFD2L, HOXB6, SIDT2, GLO1, MYCBP2, UBR4, SLC1A2, CLEC16A, RTF1, PLD1, RAP1GAP, PHF21A, ZFP36L1, MRPL20, FUT5, KLC2, FLRT1, G3BP2, ZNF148, RHBDL1, C5ORF42, KLHDC2, POU2F1, XRCC4, TRPV3, IGSF10, TG, SON, COPS2, UBE2O, S…
UCSC_TFBS	GFI1	1.30463	0.00025236	ANKRD13C, PRDM6, GPATCH2, GPATCH3, ADARB2, CDC14A, AQP1, IGF1R, RIMS1, CREB3L2, FBRSL1, KIF21A, NUDT14, SLC25A44, FADS1, FBXW4, PNISR, RALGAPA2, SYTL1, ZBTB34, PRPF4B, DLEC1, VRK2, ACTN4, DGKZ, SFRP1, SPATA16, ADAM15, COL4A1, DOK7, RUFY2, MTHFD2L, HOXB1, TRIB2, SIDT2, RAB5B, MRPL18, MYCBP2, UBR4, SLC1A2, CLEC16A, RTF1, PLD1, PHF21A, ZFP36L1, MRPL20, CACNA1I, KLC2, FLRT1, G3BP2, MBP, TRPM8, C5ORF4…
UCSC_TFBS	CHOP	1.28181	0.000270052	ANKRD13C, PANK4, PLXND1, PRDM6, GPATCH2, ADARB2, CDC14A, IGF1R, ELK3, RIMS1, ZMIZ2, CREB3L2, AKT1, LZTS2, SLC25A44, FADS1, FBXW4, PNISR, IST1, RALGAPA2, ZBTB34, DLEC1, VRK2, ACTN4, DGKZ, HCFC1, SFRP1, MYL6, SPATA16, ADAM15, ARMC5, DGKQ, RUFY2, MTHFD2L, TBC1D24, HOXB1, TRIB2, HOXB6, SIDT2, KCNE1, YTHDC2, SP140, MYCBP2, UBR4, SLC1A2, CLEC16A, RTF1, PLD1, RAP1GAP, PHF21A, MRPL20, CACNA1I, SBNO2, FLR…
UCSC_TFBS	SRY	1.3176	0.000289411	ANKRD13C, PRDM6, GPATCH2, ADARB2, CDC14A, AQP1, IGF1R, ELK3, RIMS1, YY2, CREB3L2, KIF21A, FADS1, SLC25A47, FBXW4, RALGAPA2, ZBTB34, PRPF4B, VRK2, DGKZ, HCFC1, SFRP1, SPATA16, COL4A1, RUFY2, MTHFD2L, TRIB2, HOXB6, KCNE1, YTHDC2, MRPL18, MYCBP2, UBR4, SLC1A2, CLEC16A, PLD1, RAP1GAP, PHF21A, MRPL20, FLRT1, G3BP2, MBP, ZNF148, C5ORF42, POU2F1, XRCC4, IGSF10, SON, COPS2, WNK2, OGN, SLC26A7, EIF4G3, LR…
UCSC_TFBS	CREB	1.30806	0.000298712	ANKRD13C, PANK4, PLXND1, GPATCH3, ADARB2, CDC14A, AQP1, IGF1R, ELK3, CREB3L2, LZTS2, NUDT14, ZNF200, FBXW4, RALGAPA2, SYTL1, DLEC1, ACTN4, DGKZ, HCFC1, NISCH, ADAM15, ARMC5, DAAM2, TBC1D24, HOXB1, TRIB2, HOXB6, SIDT2, L3MBTL1, YTHDC2, GLO1, MYCBP2, UBR4, SLC1A2, CLEC16A, RAP1GAP, PHF21A, CACNA1I, ALDH3B2, SBNO2, PCSK1N, KLC2, G3BP2, PLXNA1, MBP, SLC15A3, RHBDL1, VPS16, GFPT2, TRPV3, UBAC1, TG, WN…
UCSC_TFBS	E4BP4	1.30461	0.000305562	ANKRD13C, GMFB, PLXND1, PRDM6, GPATCH2, ADARB2, CDC14A, AQP1, IGF1R, ELK3, RIMS1, YY2, FBXW4, PNISR, RALGAPA2, ZBTB34, VRK2, ACTN4, HCFC1, MYL6, SPATA16, ADAM15, COL4A1, RUFY2, MTHFD2L, TRIB2, HOXB6, SIDT2, MRPL18, GLO1, SP140, MYCBP2, UBR4, SLC1A2, CLEC16A, RTF1, PLD1, PHF21A, ZFP36L1, MRPL20, CACNA1I, ALDH3B2, FLRT1, CHST15, G3BP2, MBP, ZNF148, C5ORF42, VPS16, KLHDC2, POU2F1, XRCC4, GFPT2, TRPV…
UCSC_TFBS	STAT3	1.2797	0.000351618	PANK4, PRDM6, ADARB2, CDC14A, IGF1R, ELK3, RIMS1, ZMIZ2, AKT1, KIF21A, PMPCA, FADS1, PNISR, IST1, RALGAPA2, SYTL1, ZBTB34, DLEC1, ACTN4, DGKZ, NISCH, SFRP1, MYL6, ARMC5, COL4A1, DAAM2, TBC1D24, TRIB2, HOXB6, SIDT2, RAB5B, GLO1, MYCBP2, UBR4, SLC1A2, CLEC16A, RTF1, RAP1GAP, PHF21A, TRPM2, ALDH3B2, SBNO2, POM121C, FLRT1, CHST15, PLXNA1, ZNF148, C5ORF42, TRPM4, VPS16, MPST, XRCC4, GRIN3B, TG, SON, W…
UCSC_TFBS	NMYC	1.394	0.000352037	ANKRD13C, RBM27, PANK4, GMFB, PLXND1, PRDM6, GPATCH3, ADARB2, OPLAH, IGF1R, SLC22A12, RIMS1, BCL7A, ZMIZ2, KIF13B, FBRSL1, AKT1, RAC1, CCHCR1, LZTS2, SLC25A44, FBXW4, KDM6B, BRD2, ARHGEF10, ZHX2, KLF13, ITGA3, RALGAPA2, SYTL1, PRPF4B, DLEC1, ACTN4, ARID1A, POMGNT1, TTC38, NME1, HCFC1, SLCO1C1, NISCH, MMP11, PITPNM1, ARMC5, DAAM2, DGKQ, JMJD7-PLA2G4B, RUFY2, TBC1D24, TRIB2, DSCAML1, HOXB6, RAB5B, …
UCSC_TFBS	AHRARNT	1.24675	0.000430762	PANK4, PLXND1, PRDM6, GPATCH3, IGF1R, ELK3, RIMS1, ZMIZ2, FBRSL1, AKT1, KIF21A, PMPCA, LZTS2, NUDT14, FADS1, SLC25A47, FBXW4, IST1, RALGAPA2, SYTL1, ZBTB34, PRPF4B, DLEC1, ACTN4, DGKZ, HCFC1, NISCH, SPATA16, ADAM15, ARMC5, COL4A1, DGKQ, DOK7, RUFY2, TRIB2, HOXB6, SIDT2, L3MBTL1, RAB5B, MYCBP2, UBR4, SLC1A2, CLEC16A, RTF1, RAP1GAP, PHF21A, ZFP36L1, CACNA1I, SBNO2, PCSK1N, KLC2, POM121C, FLRT1, CHS…
UCSC_TFBS	NCX	1.28743	0.000458233	PANK4, PRDM6, GPATCH2, GPATCH3, ADARB2, CDC14A, AQP1, IGF1R, ELK3, RIMS1, AKT1, KIF21A, LZTS2, FADS1, FBXW4, PNISR, IST1, RALGAPA2, SYTL1, ZBTB34, PRPF4B, VRK2, HCFC1, MYL6, SPATA16, ARMC5, COL4A1, DAAM2, DGKQ, DOK7, MTHFD2L, TRIB2, HOXB6, RAB5B, YTHDC2, SP140, MYCBP2, UBR4, SLC1A2, CLEC16A, RTF1, PHF21A, ZFP36L1, MRPL20, TRPM2, CACNA1I, SBNO2, FLRT1, CHST15, PLXNA1, MBP, TRPM8, ZNF148, RHBDL1, C…
UCSC_TFBS	LMO2COM	1.21727	0.000494607	PANK4, PLXND1, PRDM6, GPATCH2, GPATCH3, ADARB2, CDC14A, AQP1, IGF1R, RIMS1, ZMIZ2, CREB3L2, FBRSL1, AKT1, KIF21A, PMPCA, LZTS2, NUDT14, SLC25A44, FBXW4, PNISR, RSAD2, IST1, RALGAPA2, SYTL1, ZBTB34, PRPF4B, ACTN4, DGKZ, HCFC1, NISCH, ZNF90, MYL6, SPATA16, COL4A1, DGKQ, RUFY2, TBC1D24, TRIB2, HOXB6, SIDT2, KCNE1, RAB5B, MRPL18, MYCBP2, UBR4, SLC1A2, CLEC16A, RTF1, RAP1GAP, PHF21A, ZFP36L1, MRPL20, …
UCSC_TFBS	FOXO1	1.30659	0.000497081	PLXND1, PRDM6, GPATCH2, ADARB2, CDC14A, IGF1R, ELK3, RIMS1, ZMIZ2, CREB3L2, FBRSL1, FADS1, FBXW4, PNISR, RSAD2, IST1, RALGAPA2, VRK2, ACTN4, DGKZ, NISCH, SPATA16, ADAM15, DAAM2, DGKQ, MTHFD2L, HOXB1, TRIB2, HOXB6, SIDT2, GLO1, MYCBP2, UBR4, SLC1A2, CLEC16A, PLD1, RAP1GAP, PHF21A, TRPM2, CACNA1I, CHST15, PLXNA1, ZNF148, KLHDC2, POU2F1, XRCC4, TRPV3, IGSF10, SON, PTK7, OGN, UBE2O, SLC26A7, SKIV2L, …
UCSC_TFBS	FREAC4	1.27951	0.000505503	GMFB, PRDM6, GPATCH2, GPATCH3, ADARB2, CDC14A, AQP1, IGF1R, ELK3, RIMS1, CREB3L2, AKT1, KIF21A, PMPCA, LZTS2, FBXW4, PNISR, RALGAPA2, ZBTB34, DLEC1, VRK2, ACTN4, DGKZ, SFRP1, MYL6, SPATA16, COL4A1, DAAM2, RUFY2, HOXB1, TRIB2, HOXB6, MRPL18, MYCBP2, UBR4, SLC1A2, CLEC16A, PLD1, PHF21A, ZFP36L1, MRPL20, FLRT1, PLXNA1, MBP, TRPM8, ZNF148, C5ORF42, TRPM4, POU2F1, XRCC4, IGSF10, TG, SON, PTK7, COPS2, …
UCSC_TFBS	TGIF	1.29987	0.000515623	ANKRD13C, PANK4, PLXND1, PRDM6, GPATCH2, ADARB2, CDC14A, AQP1, IGF1R, ELK3, RIMS1, CREB3L2, AKT1, KIF21A, PMPCA, LZTS2, NUDT14, FBXW4, RSAD2, RALGAPA2, SYTL1, PRPF4B, VRK2, ACTN4, DGKZ, HCFC1, SFRP1, SPATA16, DAAM2, HOXB1, TRIB2, L3MBTL1, KCNE1, MYCBP2, UBR4, CLEC16A, PLD1, RAP1GAP, PHF21A, TRPM2, CACNA1I, KLC2, FLRT1, MBP, ZNF148, TRPM4, VPS16, KLHDC2, POU2F1, GFPT2, UBAC1, GRIN3B, TG, PTK7, WNK…
UCSC_TFBS	FREAC3	1.29717	0.00056246	ANKRD13C, PRDM6, GPATCH2, ADARB2, CDC14A, AQP1, IGF1R, ELK3, RIMS1, YY2, CREB3L2, KIF21A, FADS1, SLC25A47, FBXW4, PNISR, RALGAPA2, ZBTB34, PRPF4B, DGKZ, SFRP1, SPATA16, RUFY2, HOXB1, HOXB6, SIDT2, KCNE1, RAB5B, YTHDC2, MYCBP2, UBR4, SLC1A2, CLEC16A, RTF1, PHF21A, ZFP36L1, CACNA1I, PCSK1N, FLRT1, CHST15, G3BP2, PLXNA1, MBP, SLC15A3, C5ORF42, TRPM4, KLHDC2, POU2F1, XRCC4, TG, SON, PTK7, COPS2, WNK2…
UCSC_TFBS	AHR	1.35884	0.000581533	RBM27, PANK4, MUS81, RET, CALCOCO1, PLXND1, PPP1R10, CGB7, TMEM53, GPATCH3, PTPRK, ADRA1B, CDC14A, IGF1R, ELK3, CABIN1, SLC22A12, RIMS1, BCL7A, KIF13B, FBRSL1, RAC1, LZTS2, NUDT14, FBXW4, KDM6B, ZHX2, KLF13, RALGAPA2, DHPS, SYTL1, ARID1A, POMGNT1, DGKZ, HCFC1, NISCH, SFRP1, MYL6, PLCB3, PITPNM1, ADAM15, ARMC5, COL4A1, DAAM2, AGPS, TBC1D24, TRIB2, DSCAML1, HOXB6, SIDT2, RAB5B, DNAH1, CEBPG, NOD1, …
UCSC_TFBS	AP2REP	1.28163	0.00060892	PLXND1, PRDM6, GPATCH2, GPATCH3, ADARB2, CDC14A, IGF1R, RIMS1, ZMIZ2, CREB3L2, FBRSL1, PMPCA, LZTS2, SLC25A47, FBXW4, PNISR, RALGAPA2, SYTL1, ZBTB34, DLEC1, VRK2, ACTN4, DGKZ, HCFC1, NISCH, SFRP1, MYL6, SPATA16, ARMC5, COL4A1, SNHG11, DAAM2, DGKQ, TRIB2, SIDT2, L3MBTL1, RAB5B, MYCBP2, UBR4, SLC1A2, RTF1, RAP1GAP, ZFP36L1, MRPL20, CACNA1I, ALDH3B2, SBNO2, KLC2, POM121C, CHST15, G3BP2, PLXNA1, MAGE…
UCSC_TFBS	STAT1	1.31011	0.0006358	ANKRD13C, PANK4, PRDM6, ADARB2, CDC14A, IGF1R, ELK3, AKT1, PMPCA, LZTS2, NUDT14, FADS1, IST1, RALGAPA2, SYTL1, ZBTB34, DLEC1, ACTN4, DGKZ, HCFC1, NISCH, SFRP1, MYL6, COL4A1, DAAM2, DGKQ, TBC1D24, TRIB2, HOXB6, SIDT2, L3MBTL1, RAB5B, UBR4, SLC1A2, CLEC16A, RTF1, ZFP36L1, MRPL20, CACNA1I, ALDH3B2, KLC2, MBP, TRPM8, ZNF148, RHBDL1, TRPM4, VPS16, MPST, POU2F1, TRPV3, UBAC1, SON, COPS2, WNK2, PLXNB2, …
UCSC_TFBS	NFE2	1.3414	0.000636422	PANK4, PLXND1, PRDM6, ADARB2, AQP1, IGF1R, ELK3, AKT1, FADS1, RALGAPA2, SYTL1, PRPF4B, VRK2, ACTN4, DGKZ, HCFC1, NISCH, ADAM15, COL4A1, TRIB2, SIDT2, KCNE1, RAB5B, MRPL18, MYCBP2, UBR4, CLEC16A, RTF1, RAP1GAP, PHF21A, TRPM2, SBNO2, PCSK1N, KLC2, POM121C, FLRT1, CHST15, ZNF148, SLC15A3, CD300LG, C5ORF42, TRPM4, POU2F1, GFPT2, UBAC1, TG, SON, PLXNB2, UBE2O, PLCH2, IGSF9B, CNIH2, SLC35E2B, RET, DENN…
UCSC_TFBS	MSX1	1.29665	0.00067976	GMFB, PRDM6, GPATCH2, ADARB2, CDC14A, AQP1, IGF1R, ELK3, ZMIZ2, CREB3L2, FBRSL1, FBXW4, PNISR, RALGAPA2, SYTL1, PRPF4B, DLEC1, ACTN4, NISCH, SFRP1, MYL6, SPATA16, RUFY2, MTHFD2L, TBC1D24, TRIB2, HOXB6, SIDT2, RAB5B, MYCBP2, UBR4, SLC1A2, CLEC16A, RTF1, RAP1GAP, PHF21A, SBNO2, PCSK1N, KLC2, FLRT1, G3BP2, PLXNA1, MBP, ZNF148, RHBDL1, C5ORF42, TRPM4, VPS16, ZBED3, POU2F1, XRCC4, IGSF10, GRIN3B, TG, …
UCSC_TFBS	ARNT	1.26101	0.000692497	PANK4, PLXND1, PRDM6, GPATCH3, ADARB2, IGF1R, RIMS1, CREB3L2, AKT1, PMPCA, LZTS2, NUDT14, FBXW4, RALGAPA2, SYTL1, DLEC1, ACTN4, DGKZ, HCFC1, NISCH, SFRP1, ARMC5, DAAM2, DGKQ, DOK7, TBC1D24, HOXB1, TRIB2, HOXB6, L3MBTL1, RAB5B, UBR4, SLC1A2, CLEC16A, RTF1, PLD1, RAP1GAP, PHF21A, ZFP36L1, MRPL20, TRPM2, CACNA1I, SBNO2, PCSK1N, FLRT1, G3BP2, PLXNA1, ZNF148, SLC15A3, CD300LG, RHBDL1, TRPM4, VPS16, MP…
UCSC_TFBS	CART1	1.26152	0.000738463	ANKRD13C, GMFB, PLXND1, PRDM6, GPATCH2, ADARB2, CDC14A, AQP1, IGF1R, RIMS1, YY2, CREB3L2, KIF21A, LZTS2, FBXW4, PNISR, IST1, RALGAPA2, PRPF4B, VRK2, ACTN4, DGKZ, HCFC1, ZNF90, SFRP1, SPATA16, ADAM15, ARMC5, COL4A1, RUFY2, MTHFD2L, HOXB1, TRIB2, HOXB6, KCNE1, RAB5B, SP140, MYCBP2, UBR4, SLC1A2, CLEC16A, RTF1, PLD1, PHF21A, ZFP36L1, CACNA1I, PCSK1N, KLC2, FLRT1, TRPM8, ZNF148, C5ORF42, TRPM4, KLHDC…
UCSC_TFBS	SPZ1	1.3636	0.000751722	PANK4, MUS81, CALCOCO1, PPP1R10, PTPRK, ADRA1B, ADARB2, OPLAH, IGF1R, ELK3, CABIN1, AQP1, SLC22A12, RIMS1, SENP7, BCL7A, KIF13B, FBRSL1, CEP170, PMPCA, CCHCR1, LZTS2, NUDT14, FBXW4, KDM6B, BRD2, OR4D1, PNISR, ZHX2, RALGAPA2, SYTL1, VRK2, ACTN4, ARID1A, DGKZ, NME1, HCFC1, MYL6, PLCB3, CREB1, PITPNM1, ADAM15, COL4A1, DGKQ, JMJD7-PLA2G4B, DOK7, NOS1AP, HOXB1, DSCAML1, HOXB6, SIDT2, NBAS, DNAH1, DCTN…
UCSC_TFBS	STAT5A	1.21538	0.000752663	ANKRD13C, PANK4, PLXND1, PRDM6, GPATCH2, GPATCH3, ADARB2, CDC14A, AQP1, IGF1R, ELK3, RIMS1, YY2, ZMIZ2, CREB3L2, FBRSL1, LZTS2, NUDT14, FADS1, FBXW4, PNISR, IST1, RALGAPA2, SYTL1, VRK2, ACTN4, SFRP1, MYL6, SPATA16, ADAM15, ARMC5, COL4A1, DAAM2, DGKQ, RUFY2, TBC1D24, HOXB1, TRIB2, HOXB6, RAB5B, MRPL18, MYCBP2, UBR4, SLC1A2, CLEC16A, RTF1, PLD1, RAP1GAP, PHF21A, ZFP36L1, MRPL20, TRPM2, CACNA1I, ALD…
UCSC_TFBS	NFKAPPAB50	1.47365	0.000775387	CDKN1C, PANK4, RET, DENND1B, PLXND1, CGB7, CABIN1, RNF157, SENP7, ZMIZ2, CREB3L2, LZTS2, NUDT14, KDM6B, BRD2, KLF13, CCDC34, RALGAPA2, SYTL1, ZBTB34, DLEC1, ARID1A, POMGNT1, DGKZ, HCFC1, NISCH, MYL6, PITPNM1, ADAM15, ARMC5, COL4A1, DAAM2, RUFY2, NOS1AP, DSCAML1, HOXB6, SKIV2L2, SIDT2, RAB5B, DNAH1, DCTN2, UBR4, EHBP1, PHF21A, CAND2, MRPL20, CACNA1I, PCSK1N, KLC2, PLXNA1, MAGEC1, FBRS, CD300LG, TR…
UCSC_TFBS	MAX	1.56204	0.000791715	RET, CALCOCO1, PRDM6, ADARB2, CDC14A, IGF1R, RAC1, CCHCR1, LZTS2, FADS1, FBXW4, KDM6B, BRD2, ITGA3, RALGAPA2, ARID1A, NISCH, SPATA16, PITPNM1, ARMC5, DAAM2, TRIB2, DSCAML1, HOXB6, SIDT2, NBAS, RAB5B, DCTN2, MYCBP2, UBR4, WDR24, PHF21A, TRPM2, NXF1, SBNO2, ZNF148, SLC15A3, RHBDL1, VPS16, MPST, SUZ12, GFPT2, PTPN14, CLCN7, SH3YL1, MEIS1, TG, KIAA0586, WNK2, AGBL3, PLXNB2, SKIV2L, CBLN3, EIF4G3
UCSC_TFBS	AP4	1.18708	0.000816904	PANK4, PLXND1, PRDM6, GPATCH2, GPATCH3, ADARB2, CDC14A, AQP1, IGF1R, RIMS1, ZMIZ2, CREB3L2, FBRSL1, AKT1, LZTS2, NUDT14, SLC25A44, FADS1, FBXW4, RSAD2, RALGAPA2, SYTL1, ZBTB34, DLEC1, VRK2, ACTN4, DGKZ, HCFC1, NISCH, ZNF90, SFRP1, MYL6, SPATA16, ADAM15, ARMC5, COL4A1, DAAM2, DGKQ, DOK7, TBC1D24, HOXB1, TRIB2, HOXB6, SIDT2, RAB5B, MYCBP2, UBR4, SLC1A2, CLEC16A, RTF1, RAP1GAP, PHF21A, TRPM2, CACNA1…
UCSC_TFBS	RFX1	1.19756	0.000875656	ANKRD13C, PLXND1, PRDM6, GPATCH2, GPATCH3, ADARB2, CDC14A, IGF1R, ELK3, RIMS1, ZMIZ2, CREB3L2, FBRSL1, PMPCA, LZTS2, SLC25A44, FADS1, FBXW4, PNISR, RALGAPA2, SYTL1, ZBTB34, DLEC1, VRK2, ACTN4, DGKZ, HCFC1, NISCH, SFRP1, SPATA16, ADAM15, ARMC5, COL4A1, DAAM2, DGKQ, MTHFD2L, TBC1D24, TRIB2, HOXB6, SIDT2, L3MBTL1, RAB5B, YTHDC2, MYCBP2, UBR4, SLC1A2, CLEC16A, RTF1, PLD1, RAP1GAP, PHF21A, ZFP36L1, MR…
UCSC_TFBS	RREB1	1.30687	0.000983576	PLXND1, CDC14A, IGF1R, ELK3, RIMS1, ZMIZ2, CREB3L2, FBRSL1, AKT1, LZTS2, NUDT14, FADS1, FBXW4, IST1, RALGAPA2, SYTL1, ACTN4, DGKZ, HCFC1, NISCH, MYL6, ADAM15, ARMC5, DAAM2, DGKQ, TBC1D24, HOXB1, TRIB2, HOXB6, SIDT2, MYCBP2, UBR4, SLC1A2, CLEC16A, RTF1, RAP1GAP, PHF21A, ZFP36L1, CACNA1I, KLC2, FLRT1, CHST15, G3BP2, PLXNA1, RHBDL1, TRPM4, POU2F1, GFPT2, UBAC1, GRIN3B, SON, PTK7, WNK2, PLXNB2, SKIV2…
UCSC_TFBS	HOXA3	1.28678	0.00100226	PANK4, PLXND1, PRDM6, GPATCH2, GPATCH3, ADARB2, CDC14A, AQP1, IGF1R, ELK3, RIMS1, YY2, CREB3L2, KIF21A, LZTS2, SLC25A44, FADS1, FBXW4, PNISR, RALGAPA2, SYTL1, ZBTB34, DLEC1, VRK2, ACTN4, DGKZ, HCFC1, NISCH, MYL6, SPATA16, ARMC5, COL4A1, RUFY2, TBC1D24, HOXB1, TRIB2, HOXB6, L3MBTL1, MYCBP2, UBR4, SLC1A2, RTF1, RAP1GAP, PHF21A, TRPM2, CACNA1I, KLC2, G3BP2, C5ORF42, VPS16, MPST, KLHDC2, POU2F1, TRPV…
UCSC_TFBS	MEF2	1.14908	0.00107964	PANK4, GMFB, PLXND1, PRDM6, GPATCH2, GPATCH3, ADARB2, CDC14A, IGF1R, ELK3, RIMS1, YY2, CREB3L2, FBRSL1, AKT1, KIF21A, LZTS2, NUDT14, SLC25A44, SLC25A47, FBXW4, PNISR, RALGAPA2, ZBTB34, PRPF4B, DLEC1, VRK2, ACTN4, DGKZ, HCFC1, NISCH, ZNF90, MYL6, SPATA16, ADAM15, ARMC5, COL4A1, DAAM2, DOK7, RUFY2, MTHFD2L, TBC1D24, HOXB1, TRIB2, HOXB6, SIDT2, KCNE1, RAB5B, YTHDC2, MRPL18, GLO1, SP140, MYCBP2, UBR4…
UCSC_TFBS	MRF2	1.23568	0.00108352	ANKRD13C, PANK4, GMFB, PRDM6, GPATCH2, ADARB2, CDC14A, AQP1, IGF1R, ELK3, RIMS1, YY2, CREB3L2, KIF21A, PMPCA, LZTS2, ZNF200, FBXW4, RALGAPA2, ZBTB34, DLEC1, VRK2, ACTN4, DGKZ, HCFC1, NISCH, SFRP1, ADAM15, COL4A1, DAAM2, DOK7, MTHFD2L, TBC1D24, HOXB1, TRIB2, L3MBTL1, KCNE1, MRPL18, MYCBP2, UBR4, CLEC16A, RTF1, RAP1GAP, PHF21A, ZFP36L1, CACNA1I, KLC2, FLRT1, CHST15, G3BP2, PLXNA1, ZNF148, SLC15A3, …
UCSC_TFBS	ELK1	1.23838	0.00114269	GPATCH3, CDC14A, AQP1, IGF1R, ELK3, RIMS1, ZMIZ2, FBRSL1, AKT1, PMPCA, LZTS2, NUDT14, FADS1, ZNF200, FBXW4, PNISR, IST1, SYTL1, ZBTB34, DLEC1, DGKZ, HCFC1, NISCH, MYL6, SPATA16, ARMC5, COL4A1, SNHG11, DGKQ, DOK7, RUFY2, TBC1D24, HOXB1, HOXB6, SIDT2, RAB5B, MRPL18, MYCBP2, UBR4, CLEC16A, PLD1, RAP1GAP, ZFP36L1, MRPL20, TRPM2, CACNA1I, SBNO2, PCSK1N, KLC2, POM121C, CHST15, G3BP2, PLXNA1, ZNF148, CD…
UCSC_TFBS	P300	1.30784	0.0012253	PLXND1, CDC14A, IGF1R, RIMS1, ZMIZ2, CREB3L2, FBRSL1, AKT1, LZTS2, NUDT14, FADS1, FBXW4, PNISR, IST1, RALGAPA2, DLEC1, ACTN4, DGKZ, HCFC1, NISCH, MYL6, COL4A1, DOK7, HOXB6, L3MBTL1, KCNE1, SP140, MYCBP2, UBR4, SLC1A2, RTF1, RAP1GAP, PHF21A, ZFP36L1, TRPM2, CACNA1I, ALDH3B2, SBNO2, POM121C, G3BP2, PLXNA1, SLC15A3, RHBDL1, TRPM4, KLHDC2, POU2F1, XRCC4, IGSF10, PTK7, WNK2, PLXNB2, UBE2O, SKIV2L, IGS…
UCSC_TFBS	GATA2	1.32534	0.00126395	ANKRD13C, PANK4, MUS81, RET, CALCOCO1, PLXND1, PPP1R10, ADARB2, OPLAH, CDC14A, ELK3, CABIN1, RNF157, BCL7A, ZMIZ2, CREB3L2, BLNK, FBRSL1, AKT1, PMPCA, LZTS2, FBXW4, KDM6B, BRD2, RALGAPA2, DLEC1, ACTN4, ARID1A, POMGNT1, DGKZ, HCFC1, NISCH, MMP11, MYL6, PITPNM1, COL4A1, DAAM2, JMJD7-PLA2G4B, MED20, AGPS, NOS1AP, TBC1D24, HOXB1, TRIB2, DSCAML1, HOXB6, SKIV2L2, OR3A1, PCYOX1, DNAH1, DCTN2, CEBPG, UBR…
UCSC_TFBS	PAX3	1.26724	0.00134185	ANKRD13C, PLXND1, PRDM6, GPATCH2, ADARB2, CDC14A, IGF1R, RIMS1, FBRSL1, AKT1, LZTS2, NUDT14, FBXW4, RALGAPA2, SYTL1, ZBTB34, PRPF4B, DLEC1, ACTN4, DGKZ, HCFC1, MYL6, SPATA16, ADAM15, DAAM2, DOK7, TBC1D24, HOXB6, SIDT2, RAB5B, YTHDC2, SP140, MYCBP2, UBR4, CLEC16A, RTF1, RAP1GAP, PHF21A, TRPM2, CACNA1I, SBNO2, PCSK1N, KLC2, POM121C, G3BP2, PLXNA1, SLC15A3, C5ORF42, TRPM4, XRCC4, GFPT2, TRPV3, IGSF1…
UCSC_TFBS	TATA	1.2149	0.00141999	ANKRD13C, PANK4, GMFB, PLXND1, PRDM6, GPATCH2, ADARB2, CDC14A, AQP1, IGF1R, RIMS1, CREB3L2, KIF21A, FBXW4, PNISR, IST1, RALGAPA2, ZBTB34, PRPF4B, DLEC1, VRK2, ACTN4, DGKZ, HCFC1, NISCH, MYL6, SPATA16, COL4A1, DOK7, MTHFD2L, TBC1D24, TRIB2, HOXB6, SIDT2, RAB5B, YTHDC2, GLO1, SP140, MYCBP2, UBR4, SLC1A2, CLEC16A, RTF1, PLD1, PHF21A, ZFP36L1, PCSK1N, FLRT1, CHST15, G3BP2, PLXNA1, MBP, ZNF148, SLC15A…
UCSC_TFBS	TAXCREB	1.2149	0.00141999	PANK4, GMFB, PLXND1, GPATCH2, GPATCH3, ADARB2, CDC14A, AQP1, IGF1R, ELK3, CREB3L2, FBRSL1, AKT1, KIF21A, LZTS2, NUDT14, FADS1, SLC25A47, FBXW4, PNISR, RALGAPA2, SYTL1, DLEC1, DGKZ, HCFC1, NISCH, MYL6, ADAM15, ARMC5, COL4A1, DAAM2, DGKQ, DOK7, RUFY2, TBC1D24, HOXB1, HOXB6, SIDT2, RAB5B, YTHDC2, MRPL18, UBR4, SLC1A2, CLEC16A, RTF1, PLD1, RAP1GAP, PHF21A, ZFP36L1, TRPM2, CACNA1I, SBNO2, PCSK1N, KLC2…
UCSC_TFBS	PBX1	1.20163	0.00145779	ANKRD13C, GMFB, PLXND1, PRDM6, GPATCH2, ADARB2, CDC14A, AQP1, IGF1R, ELK3, RIMS1, YY2, CREB3L2, KIF21A, PMPCA, ZNF200, FBXW4, RALGAPA2, ZBTB34, PRPF4B, VRK2, ACTN4, HCFC1, MYL6, SPATA16, IFI27, ARMC5, COL4A1, RUFY2, MTHFD2L, TBC1D24, HOXB1, TRIB2, L3MBTL1, RAB5B, YTHDC2, MRPL18, MYCBP2, UBR4, SLC1A2, CLEC16A, RTF1, PLD1, RAP1GAP, PHF21A, ZFP36L1, MRPL20, CACNA1I, ALDH3B2, KLC2, FLRT1, CHST15, G3B…
UCSC_TFBS	FREAC7	1.23974	0.001466	ANKRD13C, GMFB, PLXND1, PRDM6, GPATCH2, ADARB2, CDC14A, AQP1, IGF1R, ELK3, RIMS1, YY2, CREB3L2, FBRSL1, KIF21A, LZTS2, FADS1, FBXW4, PNISR, RALGAPA2, SYTL1, ZBTB34, PRPF4B, ACTN4, SPATA16, ADAM15, DAAM2, MTHFD2L, HOXB1, TRIB2, HOXB6, RAB5B, GLO1, MYCBP2, SLC1A2, CLEC16A, PLD1, RAP1GAP, PHF21A, ZFP36L1, CACNA1I, FUT5, FLRT1, MBP, ZNF148, SLC15A3, C5ORF42, POU2F1, XRCC4, GFPT2, TRPV3, IGSF10, GRIN3…
UCSC_TFBS	TST1	1.26368	0.0014999	PANK4, PRDM6, GPATCH2, ADARB2, CDC14A, AQP1, IGF1R, ELK3, RIMS1, ZMIZ2, CREB3L2, AKT1, KIF21A, PMPCA, FBXW4, PNISR, RALGAPA2, VRK2, ACTN4, NISCH, SFRP1, MYL6, ADAM15, COL4A1, DAAM2, RUFY2, MTHFD2L, HOXB1, TRIB2, HOXB6, SIDT2, L3MBTL1, KCNE1, RAB5B, YTHDC2, SP140, MYCBP2, UBR4, SLC1A2, CLEC16A, PLD1, PHF21A, SBNO2, KLC2, G3BP2, MBP, KLHDC2, POU2F1, XRCC4, TRPV3, UBAC1, SON, COPS2, OGN, PLXNB2, UBE…
UCSC_TFBS	AP1	1.19281	0.00158436	ANKRD13C, PLXND1, PRDM6, GPATCH2, GPATCH3, ADARB2, CDC14A, AQP1, IGF1R, ELK3, RIMS1, YY2, CREB3L2, AKT1, KIF21A, LZTS2, NUDT14, SLC25A44, FBXW4, RSAD2, RALGAPA2, SYTL1, PRPF4B, DLEC1, VRK2, ACTN4, DGKZ, HCFC1, NISCH, SPATA16, ADAM15, ARMC5, COL4A1, DAAM2, MTHFD2L, TBC1D24, TRIB2, HOXB6, SIDT2, L3MBTL1, MYCBP2, UBR4, SLC1A2, CLEC16A, RTF1, PLD1, RAP1GAP, PHF21A, ZFP36L1, TRPM2, CACNA1I, SBNO2, KLC…
UCSC_TFBS	COMP1	1.23331	0.0015876	ANKRD13C, PANK4, GMFB, PLXND1, GPATCH3, ADARB2, CDC14A, AQP1, IGF1R, ELK3, RIMS1, ZMIZ2, AKT1, LZTS2, NUDT14, SLC25A44, FBXW4, RALGAPA2, SYTL1, PRPF4B, DLEC1, ACTN4, DGKZ, HCFC1, NISCH, ZNF90, SPATA16, ADAM15, ARMC5, SNHG11, DAAM2, TRIB2, SIDT2, KCNE1, MRPL18, MYCBP2, UBR4, SLC1A2, CLEC16A, RTF1, PLD1, RAP1GAP, PHF21A, CACNA1I, SBNO2, KLC2, G3BP2, PLXNA1, MBP, TRPM8, ZNF148, SLC15A3, RHBDL1, C5OR…
UCSC_TFBS	AP1FJ	1.35691	0.0016493	RBM27, PANK4, RET, DENND1B, PRDM6, GPATCH2, PTPRK, ADARB2, OPLAH, IGF1R, ELK3, AQP1, RIMS1, NNT, CREB3L2, KIF13B, RAC1, LZTS2, NUDT14, FADS1, ZNF200, FBXW4, KDM6B, ACTR3, OR4D1, ITGA3, RALGAPA2, SYTL1, ACTN4, ARID1A, DGKZ, SERPINB5, HCFC1, MMP11, SFRP1, MYL6, SPATA16, PLCB3, ADAM15, ARMC5, NOS1AP, TBC1D24, TRIB2, DSCAML1, HOXB6, L3MBTL1, KCNE1, DCTN2, MRPL18, UBR4, RTF1, PTN, EHBP1, RAP1GAP, PHF2…
UCSC_TFBS	MIF1	1.268	0.00176661	PLXND1, GPATCH2, ADARB2, CDC14A, IGF1R, RIMS1, FBRSL1, AKT1, FADS1, FBXW4, RSAD2, RALGAPA2, SYTL1, VRK2, ACTN4, DGKZ, HCFC1, NISCH, MYL6, SPATA16, ADAM15, COL4A1, DOK7, TRIB2, HOXB6, SIDT2, MYCBP2, UBR4, SLC1A2, RTF1, RAP1GAP, PHF21A, CACNA1I, ALDH3B2, SBNO2, KLC2, PLXNA1, ZNF148, SLC15A3, RHBDL1, VPS16, GFPT2, UBAC1, GRIN3B, TG, SON, PTK7, WNK2, UBE2O, SKIV2L, PLCH2, CNIH2, CCDC130, CDKN1C, RET,…
UCSC_TFBS	HLF	1.2773	0.00180746	ANKRD13C, PANK4, GMFB, PRDM6, GPATCH2, ADARB2, CDC14A, AQP1, IGF1R, RIMS1, YY2, KIF21A, FBXW4, PNISR, RALGAPA2, ZBTB34, VRK2, ACTN4, HCFC1, MYL6, SPATA16, COL4A1, MTHFD2L, TRIB2, HOXB6, SIDT2, L3MBTL1, RAB5B, MYCBP2, UBR4, SLC1A2, CLEC16A, PLD1, PHF21A, CACNA1I, KLC2, FLRT1, MBP, ZNF148, C5ORF42, VPS16, POU2F1, XRCC4, GFPT2, IGSF10, SON, COPS2, WNK2, SLC26A7, SKIV2L, PLCH2, IGSF9B, CNIH2, EIF4G3,…
UCSC_TFBS	NFKAPPAB65	1.42665	0.00242578	CDKN1C, ANKRD13C, MUS81, DENND1B, PPP1R10, PRDM6, ADRA1B, IGF1R, ELK3, RIMS1, NNT, ZMIZ2, ZNF280C, KIF13B, CEP170, NUDT14, KDM6B, CCDC34, RIPK2, IQCE, PRPF4B, DLEC1, VRK2, ACTN4, ARID1A, POMGNT1, DGKZ, SPATA16, COL4A1, MED20, NOS1AP, HOXB1, TRIB2, DSCAML1, KCNE1, YTHDC2, UBR4, SLC1A2, RTF1, NR2C1, RAP1GAP, PHF21A, ZFP36L1, TRPM2, HLA-DMB, POM121C, XIRP2, TRPM8, RHBDL1, TRPM4, PTPN14, SNX20, UBAC1…
UCSC_TFBS	NKX25	1.17018	0.00245274	PANK4, PRDM6, GPATCH2, GPATCH3, ADARB2, CDC14A, AQP1, IGF1R, ELK3, RIMS1, YY2, CREB3L2, AKT1, KIF21A, FADS1, FBXW4, PNISR, IST1, RALGAPA2, ZBTB34, PRPF4B, DLEC1, VRK2, ACTN4, DGKZ, NISCH, SFRP1, SPATA16, COL4A1, DAAM2, DGKQ, DOK7, RUFY2, MTHFD2L, TBC1D24, TRIB2, HOXB6, KCNE1, RAB5B, YTHDC2, SP140, MYCBP2, UBR4, SLC1A2, CLEC16A, PLD1, PHF21A, ZFP36L1, TRPM2, CACNA1I, SBNO2, POM121C, FLRT1, CHST15,…
UCSC_TFBS	SOX9	1.24766	0.00245847	PANK4, GMFB, PRDM6, GPATCH2, ADARB2, CDC14A, AQP1, IGF1R, ELK3, RIMS1, ZMIZ2, AKT1, KIF21A, LZTS2, FBXW4, RSAD2, IST1, RALGAPA2, PRPF4B, DLEC1, VRK2, ACTN4, HCFC1, SFRP1, SPATA16, COL4A1, RUFY2, MTHFD2L, TRIB2, HOXB6, YTHDC2, MYCBP2, UBR4, SLC1A2, CLEC16A, PLD1, RAP1GAP, PHF21A, TRPM2, CACNA1I, G3BP2, PLXNA1, MBP, ZNF148, SLC15A3, VPS16, XRCC4, IGSF10, SON, PTK7, WNK2, UBE2O, SLC26A7, PLCH2, IGSF…
UCSC_TFBS	IRF2	1.26023	0.00273709	ANKRD13C, PRDM6, GPATCH2, GPATCH3, ADARB2, CDC14A, IGF1R, ELK3, RIMS1, ZMIZ2, KIF21A, LZTS2, FADS1, FBXW4, RALGAPA2, PRPF4B, VRK2, DGKZ, HCFC1, SPATA16, ADAM15, COL4A1, MTHFD2L, HOXB1, HOXB6, SIDT2, KCNE1, RAB5B, GLO1, SP140, MYCBP2, UBR4, CLEC16A, PLD1, PHF21A, ZFP36L1, MRPL20, CACNA1I, FLRT1, ZNF148, SLC15A3, CD300LG, C5ORF42, KLHDC2, POU2F1, XRCC4, GFPT2, TRPV3, IGSF10, SON, COPS2, WNK2, IGSF9…
UCSC_TFBS	TAL1ALPHAE47	1.4399	0.00289203	MUS81, GPATCH2, TMEM53, PTPRK, ADRA1B, ADARB2, OPLAH, ELK3, CABIN1, RNF157, CREB3L2, KIF13B, FBRSL1, AKT1, LZTS2, FBXW4, KLF13, CCDC34, RALGAPA2, PRPF4B, ACTN4, TTC38, NISCH, MMP11, SFRP1, PITPNM1, COL4A1, DAAM2, DGKQ, JMJD7-PLA2G4B, MTHFD2L, DSCAML1, RAB5B, DNAH1, MYCBP2, UBR4, CLEC16A, WDR24, EHBP1, PHF21A, TRPM2, GNA12, PLXNA1, RHBDL1, VPS16, MYEF2, WTAP, LRPPRC, UBAC1, APLN, TG, KLHL6, KIAA05…
UCSC_TFBS	IRF1	1.3778	0.00303199	ANKRD13C, DENND1B, GMFB, PLXND1, CGB7, GPATCH2, PTPRK, IGF1R, CABIN1, RIMS1, YY2, KIF13B, BLNK, FBRSL1, AKT1, KIF21A, RAC1, SLC25A47, FBXW4, KLF13, RALGAPA2, ZBTB34, PRPF4B, VRK2, ARID1A, SFRP1, SPATA16, CREB1, DAAM2, NOS1AP, TRIB2, DSCAML1, HOXB6, SIDT2, PCYOX1, NBAS, DNAH1, MRPL18, MYCBP2, UBR4, CLEC16A, SLC1A2, PTN, PLD1, EHBP1, PHF21A, ALDH3B2, TP53INP1, CHST15, XIRP2, ZNF148, UGGT2, ATAD1, P…
UCSC_TFBS	MYCMAX	1.16724	0.00318895	PANK4, PLXND1, PRDM6, GPATCH2, GPATCH3, ADARB2, CDC14A, IGF1R, ELK3, RIMS1, FBRSL1, AKT1, KIF21A, LZTS2, NUDT14, SLC25A44, FADS1, FBXW4, PNISR, RALGAPA2, SYTL1, ZBTB34, DLEC1, ACTN4, DGKZ, NISCH, SFRP1, MYL6, ARMC5, COL4A1, DAAM2, DOK7, TBC1D24, HOXB1, TRIB2, HOXB6, SIDT2, L3MBTL1, RAB5B, MRPL18, SP140, MYCBP2, UBR4, SLC1A2, CLEC16A, PLD1, RAP1GAP, PHF21A, ZFP36L1, MRPL20, TRPM2, CACNA1I, SBNO2, …
UCSC_TFBS	EN1	1.19943	0.00332654	PANK4, PLXND1, PRDM6, GPATCH2, GPATCH3, ADARB2, CDC14A, AQP1, IGF1R, ELK3, RIMS1, FBRSL1, KIF21A, FADS1, FBXW4, PNISR, RSAD2, RALGAPA2, SYTL1, ZBTB34, PRPF4B, VRK2, ACTN4, DGKZ, HCFC1, NISCH, SFRP1, MYL6, SPATA16, ARMC5, COL4A1, DAAM2, TBC1D24, HOXB6, KCNE1, RAB5B, SP140, MYCBP2, UBR4, SLC1A2, CLEC16A, RTF1, PLD1, RAP1GAP, PHF21A, CACNA1I, KLC2, CHST15, G3BP2, PLXNA1, MBP, TRPM8, ZNF148, RHBDL1, …
UCSC_TFBS	BACH1	1.21295	0.00341777	PLXND1, PRDM6, GPATCH2, GPATCH3, ADARB2, AQP1, IGF1R, ELK3, RIMS1, CREB3L2, AKT1, KIF21A, PMPCA, LZTS2, NUDT14, FADS1, PNISR, RALGAPA2, SYTL1, DLEC1, VRK2, ACTN4, DGKZ, HCFC1, NISCH, SFRP1, SPATA16, ADAM15, ARMC5, COL4A1, DGKQ, MTHFD2L, TBC1D24, L3MBTL1, RAB5B, YTHDC2, MYCBP2, UBR4, SLC1A2, CLEC16A, RTF1, PLD1, RAP1GAP, PHF21A, ZFP36L1, CACNA1I, FLRT1, CHST15, G3BP2, PLXNA1, TRPM8, ZNF148, C5ORF4…
UCSC_TFBS	LUN1	1.21432	0.00347426	PANK4, PLXND1, PRDM6, GPATCH2, GPATCH3, ADARB2, AQP1, IGF1R, ZMIZ2, FBRSL1, KIF21A, LZTS2, FADS1, FBXW4, RSAD2, RALGAPA2, ZBTB34, PRPF4B, ACTN4, DGKZ, HCFC1, SFRP1, ADAM15, COL4A1, DAAM2, DOK7, MTHFD2L, TBC1D24, TRIB2, HOXB6, SIDT2, L3MBTL1, KCNE1, UBR4, SLC1A2, CLEC16A, PLD1, RAP1GAP, TRPM2, CACNA1I, SBNO2, KLC2, POM121C, CHST15, PLXNA1, TRPM8, SLC15A3, RHBDL1, TRPM4, IGSF10, TG, SON, PTK7, COPS…
UCSC_TFBS	RP58	1.205	0.00349868	PANK4, PLXND1, PRDM6, GPATCH2, ADARB2, CDC14A, AQP1, IGF1R, ELK3, RIMS1, YY2, CREB3L2, FBRSL1, AKT1, KIF21A, LZTS2, SLC25A44, FADS1, FBXW4, PNISR, RALGAPA2, SYTL1, ZBTB34, VRK2, ACTN4, DGKZ, NISCH, SFRP1, MYL6, SPATA16, COL4A1, DAAM2, MTHFD2L, TBC1D24, SIDT2, RAB5B, MRPL18, MYCBP2, UBR4, SLC1A2, CLEC16A, RTF1, PLD1, RAP1GAP, PHF21A, ZFP36L1, MRPL20, CACNA1I, SBNO2, KLC2, POM121C, FLRT1, CHST15, P…
UCSC_TFBS	S8	1.22781	0.00419766	GMFB, PRDM6, GPATCH2, ADARB2, CDC14A, IGF1R, ELK3, RIMS1, CREB3L2, AKT1, KIF21A, FADS1, FBXW4, RALGAPA2, ZBTB34, PRPF4B, VRK2, ACTN4, DGKZ, NISCH, SFRP1, SPATA16, COL4A1, DAAM2, RUFY2, MTHFD2L, HOXB1, HOXB6, YTHDC2, SP140, MYCBP2, UBR4, SLC1A2, CLEC16A, PLD1, PHF21A, ZFP36L1, CACNA1I, POM121C, FLRT1, CHST15, G3BP2, PLXNA1, TRPM8, ZNF148, C5ORF42, TRPM4, ZBED3, MPST, POU2F1, XRCC4, GFPT2, UBAC1, T…
UCSC_TFBS	AP2GAMMA	1.63197	0.00464547	MUS81, DNAH1, PLXND1, FOXK1, RTF1, PTPRK, RAP1GAP, IGF1R, CABIN1, ZFP36L1, C8G, FLRT1, TNFAIP8L1, XIRP1, LZTS2, NUDT14, FBRS, KDM6B, SYTL1, DLEC1, DGKZ, NISCH, MMP11, PLCB3, MYL6, PITPNM1, JMJD7-PLA2G4B, NOS1AP, TBC1D24, IGSF9B, CBLN3, EIF4G3, LRP12, HOXB6, LAT
UCSC_TFBS	CREL	1.47004	0.00568356	CDKN1C, RET, DNAH1, ZNF592, PRDM6, SP140, FOXK1, TMEM53, GPATCH3, PTPRK, PLD1, WDR24, RAP1GAP, CDC14A, IGF1R, ZFP36L1, AQP1, NT5DC1, NXF1, SBNO2, KLC2, C8G, CREB3L2, G3BP2, PMPCA, TRPM4, MPST, KDM6B, ZHX2, WTAP, ITGA3, RALGAPA2, ACTN4, ARID1A, DGKZ, SNX20, MMP11, MEIS1, ARMC5, COL4A1, JMJD7-PLA2G4B, WNK2, UBE2O, CNIH2, TRIB2, EIF4G3, HOXB6, UNC79
UCSC_TFBS	IRF7	1.21933	0.00571591	ANKRD13C, GMFB, PLXND1, PRDM6, GPATCH2, ADARB2, CDC14A, IGF1R, RIMS1, YY2, ZMIZ2, CREB3L2, KIF21A, SLC25A44, FBXW4, RSAD2, IST1, RALGAPA2, SYTL1, PRPF4B, ACTN4, DGKZ, HCFC1, SFRP1, SPATA16, ADAM15, ARMC5, COL4A1, HOXB1, TRIB2, HOXB6, SIDT2, MRPL18, SP140, MYCBP2, UBR4, CLEC16A, RTF1, PHF21A, ZFP36L1, CACNA1I, SBNO2, FLRT1, G3BP2, TRPM8, ZNF148, C5ORF42, VPS16, KLHDC2, POU2F1, XRCC4, IGSF10, TG, C…
UCSC_TFBS	IK3	1.22063	0.0065228	PANK4, PRDM6, ADARB2, AQP1, IGF1R, ELK3, RIMS1, ZMIZ2, CREB3L2, LZTS2, NUDT14, SLC25A44, FBXW4, PNISR, RALGAPA2, PRPF4B, DLEC1, ACTN4, DGKZ, HCFC1, NISCH, SFRP1, ARMC5, COL4A1, DAAM2, MTHFD2L, HOXB1, TRIB2, RAB5B, YTHDC2, MRPL18, MYCBP2, UBR4, SLC1A2, CLEC16A, PLD1, RAP1GAP, PHF21A, SBNO2, KLC2, POM121C, G3BP2, C5ORF42, TRPM4, KLHDC2, POU2F1, GFPT2, UBAC1, IGSF10, GRIN3B, SON, PTK7, UBE2O, SLC26A…
UCSC_TFBS	EGR3	1.44155	0.00739603	MUS81, PLXND1, PPP1R10, GPATCH2, OPLAH, IGF1R, CABIN1, RIMS1, CREB3L2, FBRSL1, CEP170, LZTS2, NUDT14, BRD2, KLF13, DHPS, ACTN4, ARID1A, PLCB3, PITPNM1, COL4A1, JMJD7-PLA2G4B, AGPS, TBC1D24, HOXB6, MYCBP2, CLEC16A, PTN, ZFP36L1, SSFA2, CACNA1I, NXF1, PCSK1N, KLC2, CHST15, G3BP2, TRPM4, MPST, GFPT2, LYVE1, SNX20, GRIN3B, MEIS1, RAD50, TG, PTK7, WNK2, PLXNB2, CNIH2
UCSC_TFBS	SOX5	1.19888	0.00794372	GMFB, PRDM6, GPATCH2, ADARB2, CDC14A, AQP1, IGF1R, ELK3, RIMS1, YY2, CREB3L2, LZTS2, FADS1, SLC25A47, FBXW4, PNISR, IST1, RALGAPA2, VRK2, ACTN4, DGKZ, SFRP1, SPATA16, COL4A1, RUFY2, MTHFD2L, TRIB2, HOXB6, KCNE1, RAB5B, YTHDC2, MYCBP2, UBR4, SLC1A2, CLEC16A, PLD1, PHF21A, ZFP36L1, KLC2, FLRT1, CHST15, G3BP2, MBP, ZNF148, C5ORF42, POU2F1, XRCC4, UBAC1, IGSF10, SON, PTK7, WNK2, OGN, SLC26A7, CNIH2, …
UCSC_TFBS	LHX3	1.24988	0.00804152	RBM27, DENND1B, CALCOCO1, PLXND1, PRDM6, GPATCH2, TMEM53, PTPRK, ADRA1B, ADARB2, CDC14A, IGF1R, ELK3, CABIN1, RIMS1, NNT, ZNF280C, KIF13B, CEP170, KIF21A, FADS1, FBXW4, PNISR, ZHX2, CCDC34, RALGAPA2, ZBTB34, VRK2, ACTN4, ARID1A, POMGNT1, MYL6, SPATA16, CREB1, PITPNM1, COL4A1, DAAM2, JMJD7-PLA2G4B, MTHFD2L, NOS1AP, TRIB2, DSCAML1, HOXB6, SLC47A2, NBAS, RAB5B, MRPL18, YTHDC2, SP140, MYCBP2, CLEC16A…
UCSC_TFBS	FREAC2	1.26825	0.00956034	DENND1B, CALCOCO1, PPP1R10, PRDM6, GPATCH2, PTPRK, CDC14A, IGF1R, ELK3, CABIN1, AQP1, RIMS1, SENP7, BCL7A, BLNK, CNGA1, KIF21A, LZTS2, PNISR, KLF13, ITGA3, RALGAPA2, ZBTB34, ACTN4, ARID1A, DGKZ, SLCO1C1, NISCH, MMP11, SPATA16, ARMC5, JMJD7-PLA2G4B, AGPS, NOS1AP, TBC1D24, TRIB2, DSCAML1, HOXB6, SP140, MYCBP2, UBR4, CLEC16A, SLC1A2, RTF1, PLD1, EHBP1, PHF21A, SSFA2, MRPL20, CACNA1I, NT5DC1, TP53INP…
UCSC_TFBS	SRF	1.12239	0.0105588	ANKRD13C, PANK4, GMFB, PLXND1, PRDM6, GPATCH2, ADARB2, CDC14A, AQP1, IGF1R, ELK3, RIMS1, CREB3L2, AKT1, KIF21A, PMPCA, LZTS2, SLC25A44, FADS1, FBXW4, RSAD2, IST1, RALGAPA2, SYTL1, PRPF4B, DLEC1, VRK2, ACTN4, DGKZ, HCFC1, NISCH, SFRP1, MYL6, SPATA16, ADAM15, COL4A1, DAAM2, DOK7, MTHFD2L, TBC1D24, HOXB1, TRIB2, HOXB6, SIDT2, KCNE1, RAB5B, MYCBP2, UBR4, SLC1A2, CLEC16A, RTF1, PLD1, RAP1GAP, PHF21A, …
UCSC_TFBS	GATA6	1.42415	0.0110065	ANKRD13C, DENND1B, NBAS, MYCBP2, CLEC16A, UBR4, RTF1, GPATCH3, PTPRK, PLD1, ADARB2, NR2C1, EHBP1, CDC14A, PHF21A, IGF1R, NNT, TP53INP1, KIF13B, CEP170, LRRFIP2, MBP, ZNF148, FBXW4, XRCC4, CCDC34, ITGA3, RALGAPA2, PRPF4B, ZBTB34, PTPN14, TTC28-AS1, UBAC1, CLCN7, ZNF90, MEIS1, SPATA16, RAD50, COL4A1, WNK2, OGN, NOS1AP, UBE2O, SLC26A7, PLEKHO1, DSCAML1, LRP12
UCSC_TFBS	CEBPB	1.16221	0.0115073	GMFB, PLXND1, PRDM6, GPATCH2, ADARB2, AQP1, IGF1R, ELK3, RIMS1, CREB3L2, KIF21A, PMPCA, FBXW4, PNISR, IST1, RALGAPA2, ZBTB34, VRK2, ACTN4, DGKZ, SFRP1, MYL6, SPATA16, COL4A1, DAAM2, RUFY2, MTHFD2L, HOXB1, TRIB2, HOXB6, SIDT2, L3MBTL1, KCNE1, RAB5B, MRPL18, MYCBP2, UBR4, SLC1A2, CLEC16A, PLD1, RAP1GAP, PHF21A, ZFP36L1, CACNA1I, SBNO2, POM121C, G3BP2, MBP, ZNF148, C5ORF42, TRPM4, POU2F1, XRCC4, GFP…
UCSC_TFBS	NF1	1.23073	0.0124789	CDKN1C, RBM27, MUS81, RET, CALCOCO1, PLXND1, CGB7, PRDM6, TMEM53, PTPRK, ADARB2, CDC14A, IGF1R, ELK3, CABIN1, SLC22A12, BCL7A, CREB3L2, AKT1, CEP170, KIF21A, LZTS2, NUDT14, FBXW4, KDM6B, ZHX2, KLF13, CCDC34, ITGA3, RALGAPA2, SYTL1, DLEC1, ARID1A, DGKZ, HCFC1, NISCH, MMP11, SPATA16, PITPNM1, ADAM15, ARMC5, DAAM2, JMJD7-PLA2G4B, NOS1AP, DSCAML1, HOXB6, SKIV2L2, L3MBTL1, RAB5B, DNAH1, DCTN2, MYCBP2,…
UCSC_TFBS	HNF3B	1.21062	0.0134834	ANKRD13C, PANK4, GMFB, PRDM6, GPATCH2, ADARB2, CDC14A, AQP1, IGF1R, ELK3, RIMS1, KIF21A, PMPCA, FBXW4, RALGAPA2, PRPF4B, VRK2, SFRP1, SPATA16, ADAM15, COL4A1, DAAM2, RUFY2, HOXB1, TRIB2, HOXB6, SIDT2, KCNE1, RAB5B, GLO1, SP140, MYCBP2, SLC1A2, CLEC16A, PLD1, PHF21A, MRPL20, CACNA1I, FLRT1, G3BP2, TRPM8, ZNF148, RHBDL1, C5ORF42, TRPM4, POU2F1, XRCC4, GFPT2, TRPV3, IGSF10, GRIN3B, SON, PTK7, COPS2,…
UCSC_TFBS	NRF2	1.26533	0.0150115	MUS81, RET, PLXND1, PPP1R10, IGF1R, ELK3, CABIN1, AKT1, PMPCA, KIF21A, LZTS2, FADS1, KDM6B, BRD2, ZHX2, IST1, ITGA3, DHPS, ARID1A, DGKZ, TTC28-AS1, HCFC1, MYL6, SPATA16, PLCB3, PITPNM1, ARMC5, AGPS, PLEKHO1, DSCAML1, HOXB6, SIDT2, PCYOX1, RAB5B, DNAH1, DCTN2, UBR4, FOXK1, PTN, WDR24, RAP1GAP, PHF21A, ZFP36L1, CAND2, TRPM2, NT5DC1, C15ORF39, SBNO2, KLC2, GNA12, CHST15, XIRP2, UGGT2, FBRS, RHBDL1, …
UCSC_TFBS	MAZR	1.32814	0.0178962	CDKN1C, RET, PPP1R10, CGB7, IGF1R, CABIN1, AQP1, FBXW4, KDM6B, BRD2, ZHX2, KLF13, ITGA3, RALGAPA2, ARID1A, POMGNT1, DGKZ, NISCH, MYL6, PLCB3, CREB1, ADAM15, ARMC5, DGKQ, NOS1AP, TBC1D24, TRIB2, DSCAML1, HOXB6, L3MBTL1, DCTN2, CLEC16A, RTF1, WDR24, EHBP1, RAP1GAP, PHF21A, ZFP36L1, TRPM2, CACNA1I, FUT5, PCSK1N, KLC2, PLXNA1, FBRS, RHBDL1, TRPM4, PTPN14, TTC17, PFKL, MEIS1, UBE2O, PLXNB2, IGSF9B, CN…
UCSC_TFBS	NKX61	1.19028	0.0185175	GMFB, PRDM6, GPATCH2, ADARB2, CDC14A, IGF1R, ELK3, RIMS1, YY2, CREB3L2, FBRSL1, KIF21A, SLC25A44, FBXW4, PNISR, RALGAPA2, ZBTB34, PRPF4B, VRK2, ACTN4, HCFC1, SFRP1, SPATA16, COL4A1, DAAM2, RUFY2, HOXB1, TRIB2, HOXB6, L3MBTL1, KCNE1, RAB5B, MYCBP2, UBR4, SLC1A2, CLEC16A, RTF1, PHF21A, ZFP36L1, FLRT1, CHST15, G3BP2, PLXNA1, TRPM8, C5ORF42, VPS16, POU2F1, XRCC4, TRPV3, GRIN3B, SON, COPS2, UBE2O, SLC…
UCSC_TFBS	CHX10	1.19624	0.0190385	PANK4, PRDM6, GPATCH2, ADARB2, CDC14A, IGF1R, ELK3, RIMS1, AKT1, KIF21A, LZTS2, SLC25A44, FBXW4, RALGAPA2, VRK2, ACTN4, DGKZ, HCFC1, SFRP1, SPATA16, ADAM15, COL4A1, RUFY2, MTHFD2L, HOXB1, HOXB6, GLO1, MYCBP2, UBR4, SLC1A2, CLEC16A, PLD1, RAP1GAP, PHF21A, ZFP36L1, CACNA1I, FLRT1, CHST15, PLXNA1, MBP, TRPM4, VPS16, ZBED3, POU2F1, XRCC4, IGSF10, TG, SON, PTK7, SLC26A7, PLCH2, IGSF9B, EIF4G3, LRP12, …
UCSC_TFBS	CEBPA	1.259	0.0207524	RET, DENND1B, CALCOCO1, PRDM6, GPATCH2, GPATCH3, PTPRK, ADARB2, IGF1R, RIMS1, YY2, KIF13B, BLNK, RAC1, ACTR3, ZHX2, KLF13, ITGA3, RALGAPA2, ZBTB34, VRK2, ACTN4, ARID1A, SLCO1C1, NISCH, SFRP1, SPATA16, PLCB3, CREB1, COL4A1, RUFY2, AGPS, NOS1AP, HOXB1, TRIB2, DSCAML1, SIDT2, NBAS, DCTN2, MRPL18, YTHDC2, MYCBP2, CLEC16A, SLC1A2, NOD1, PTN, PLD1, NR2C1, EHBP1, PHF21A, ZFP36L1, SSFA2, NXF1, TP53INP1, …
UCSC_TFBS	IK1	1.2204	0.0207673	CDKN1C, PANK4, MUS81, RET, DENND1B, PLXND1, PPP1R10, PRDM6, GPATCH2, PTPRK, ADARB2, CDC14A, IGF1R, RIMS1, SENP7, C8G, NNT, ZMIZ2, CREB3L2, KIF13B, TNFAIP8L1, AKT1, LZTS2, FBXW4, KDM6B, PNISR, ZHX2, KLF13, IST1, RALGAPA2, SYTL1, ACTN4, ARID1A, POMGNT1, DGKZ, NISCH, MMP11, MYL6, PITPNM1, ADAM15, COL4A1, DAAM2, JMJD7-PLA2G4B, NOS1AP, TRIB2, DSCAML1, HOXB6, NBAS, KCNE1, ZNF592, DCTN2, MYCBP2, CLEC16A…
UCSC_TFBS	IK2	1.2494	0.0210989	CDKN1C, PANK4, RET, PLXND1, PRDM6, ADRA1B, ADARB2, CDC14A, IGF1R, ELK3, RIMS1, SENP7, YY2, KIF13B, BLNK, AKT1, LRRFIP2, FADS1, FBXW4, KDM6B, PNISR, ZHX2, KLF13, ITGA3, RALGAPA2, DLEC1, VRK2, ARID1A, POMGNT1, HCFC1, SLCO1C1, NISCH, MTHFD2L, NOS1AP, TBC1D24, DSCAML1, HOXB6, SIDT2, NBAS, RAB5B, DNAH1, DCTN2, MYCBP2, CLEC16A, FOXK1, PTN, PLD1, NR2C1, EHBP1, PHF21A, ZFP36L1, NT5DC1, NXF1, SBNO2, XIRP1…
UCSC_TFBS	HSF2	1.18951	0.0222939	PLXND1, PRDM6, GPATCH2, ADARB2, CDC14A, IGF1R, ELK3, RIMS1, YY2, ZMIZ2, AKT1, KIF21A, SLC25A44, FADS1, PNISR, IST1, RALGAPA2, VRK2, ACTN4, DGKZ, HCFC1, SFRP1, COL4A1, DAAM2, TBC1D24, HOXB1, HOXB6, SIDT2, RAB5B, MYCBP2, UBR4, SLC1A2, CLEC16A, RTF1, PHF21A, ZFP36L1, MRPL20, TRPM2, CACNA1I, FUT5, SBNO2, POM121C, PLXNA1, TRPM8, ZNF148, CD300LG, C5ORF42, TRPM4, VPS16, POU2F1, XRCC4, GFPT2, TRPV3, GRIN…
UCSC_TFBS	GATA	1.17026	0.0278527	ANKRD13C, PLXND1, PRDM6, GPATCH2, GPATCH3, ADARB2, CDC14A, IGF1R, RIMS1, CREB3L2, AKT1, KIF21A, LZTS2, FBXW4, RALGAPA2, SYTL1, ZBTB34, PRPF4B, DGKZ, SPATA16, COL4A1, DAAM2, RUFY2, MTHFD2L, TBC1D24, HOXB1, TRIB2, HOXB6, L3MBTL1, MRPL18, MYCBP2, UBR4, SLC1A2, CLEC16A, RTF1, PLD1, PHF21A, ZFP36L1, SBNO2, KLC2, TRPM8, ZNF148, C5ORF42, TRPM4, ZBED3, POU2F1, XRCC4, GFPT2, IGSF10, TG, PTK7, COPS2, WNK2,…
UCSC_TFBS	EVI1	1.08005	0.0287404	ANKRD13C, GMFB, PLXND1, PRDM6, GPATCH2, ADARB2, CDC14A, AQP1, IGF1R, ELK3, RIMS1, CREB3L2, FBRSL1, KIF21A, PMPCA, LZTS2, SLC25A47, ZNF200, FBXW4, PNISR, IST1, RALGAPA2, ZBTB34, PRPF4B, DLEC1, VRK2, ACTN4, DGKZ, HCFC1, NISCH, ZNF90, SFRP1, MYL6, SPATA16, ADAM15, COL4A1, DAAM2, RUFY2, MTHFD2L, TBC1D24, HOXB1, TRIB2, HOXB6, SIDT2, L3MBTL1, RAB5B, YTHDC2, MRPL18, SP140, MYCBP2, UBR4, SLC1A2, CLEC16A,…
UCSC_TFBS	CP2	1.18735	0.0296466	CDKN1C, RBM27, MUS81, RET, CALCOCO1, CGB7, GPATCH2, TMEM53, PTPRK, ADRA1B, OPLAH, CDC14A, IGF1R, ELK3, CABIN1, AQP1, BCL7A, CREB3L2, FBRSL1, PMPCA, LZTS2, NUDT14, FADS1, FBXW4, KDM6B, BRD2, ARHGEF10, KLF13, DHPS, IQCE, DLEC1, ARID1A, POMGNT1, DGKZ, TTC28-AS1, HCFC1, NISCH, MMP11, SPATA16, PLCB3, PITPNM1, ARMC5, DAAM2, JMJD7-PLA2G4B, RUFY2, DOK7, NOS1AP, PLEKHO1, HOXB1, TRIB2, DSCAML1, NBAS, DNAH1…
UCSC_TFBS	ZIC1	1.3841	0.0324729	MUS81, PANK4, DNAH1, GMFB, DCTN2, PTPRK, THBS1, EHBP1, PHF21A, CABIN1, CACNA1I, FBRSL1, PLXNA1, LZTS2, NUDT14, FBRS, VPS16, KDM6B, PNISR, MYEF2, IST1, ITGA3, DGKZ, NME1, SLCO1C1, NISCH, ARL4A, PLCB3, MYL6, GRIN3B, MEIS1, ADAM15, COL4A1, PTK7, COPS2, WNK2, TBC1D24, CNIH2, EIF4G3
UCSC_TFBS	CDC5	1.1613	0.0344734	ANKRD13C, PRDM6, GPATCH2, ADARB2, CDC14A, IGF1R, ELK3, RIMS1, CREB3L2, KIF21A, FBXW4, PNISR, RALGAPA2, ZBTB34, PRPF4B, VRK2, SFRP1, SPATA16, COL4A1, RUFY2, MTHFD2L, HOXB1, TRIB2, HOXB6, RAB5B, GLO1, MYCBP2, SLC1A2, CLEC16A, RTF1, PLD1, PHF21A, ZFP36L1, SBNO2, CHST15, G3BP2, ZNF148, CD300LG, C5ORF42, MPST, POU2F1, XRCC4, IGSF10, TG, SON, COPS2, OGN, PLXNB2, SLC26A7, IGSF9B, CCDC130, LRP12, SLC35E2…
UCSC_TFBS	2021-10-01	1.06367	0.0373428	PANK4, GMFB, GPATCH2, GPATCH3, ADARB2, AQP1, ELK3, ZMIZ2, CREB3L2, KIF21A, DLEC1, ACTN4, HCFC1, NISCH, MYL6, SFRP1, SPATA16, ARMC5, DAAM2, MTHFD2L, RUFY2, HOXB1, TRIB2, HOXB6, MRPL18, SP140, MYCBP2, RTF1, TRPM2, MRPL20, POM121C, FLRT1, CHST15, TRPM8, ZNF148, C5ORF42, RHBDL1, TRPM4, VPS16, ZBED3, XRCC4, UBAC1, TG, PTK7, WNK2, PLCH2, IGSF9B, CDKN1C, RET, DENND1B, PPP1R10, PTPRK, TMEM53, SLC22A12, N…
UCSC_TFBS	RSRFC4	1.1486	0.0408735	PANK4, PLXND1, PRDM6, GPATCH2, GPATCH3, ADARB2, CDC14A, IGF1R, ELK3, RIMS1, KIF21A, LZTS2, NUDT14, SLC25A47, FBXW4, IST1, RALGAPA2, PRPF4B, ACTN4, DGKZ, HCFC1, NISCH, SPATA16, COL4A1, DOK7, RUFY2, MTHFD2L, TRIB2, HOXB6, YTHDC2, SLC1A2, CLEC16A, PLD1, RAP1GAP, PHF21A, CACNA1I, G3BP2, MBP, ZNF148, C5ORF42, TRPM4, VPS16, KLHDC2, POU2F1, XRCC4, GFPT2, TG, SON, COPS2, WNK2, OGN, UBE2O, SLC26A7, PLCH2,…
UCSC_TFBS	MEIS1AHOXA9	1.18253	0.0499437	RBM27, PANK4, DENND1B, PRDM6, GPATCH2, TMEM53, PTPRK, ADRA1B, ADARB2, OPLAH, IGF1R, CABIN1, SLC22A12, RIMS1, KIF13B, CNGA1, FBRSL1, NUDT14, ARHGEF10, OR4D1, PNISR, ZHX2, CCDC34, ITGA3, RALGAPA2, ZBTB34, VRK2, DGKZ, NME1, SLCO1C1, MMP11, SFRP1, SPATA16, DAAM2, NOS1AP, TBC1D24, HOXB1, TRIB2, DSCAML1, HOXB6, SKIV2L2, OR3A1, SIDT2, NBAS, RAB5B, DNAH1, ZNF592, DCTN2, MYCBP2, CLEC16A, RTF1, PLD1, EHBP1…
Analysis performed in DAVID (https://david.ncifcrf.gov/). Data organized by P value significance. *P value is uncorrected.
