# Supplementary material for: Can Exercise Training Alter Human Skeletal Muscle DNA Methylation?
Source: Metabolites. 2022 Mar 2;12(3):222. doi: 10.3390/metabo12030222 (PMC8953782; doi:10.3390/metabo12030222)
Supplement: Supplementary file 1 [file metabolites-12-00222-s001.zip › Table S9.xlsx]

## Sheet: Sheet1
Table S9. Differentially methylated cytosines (DMCs, p < 0.001 and > 5% change) following exercise training separated by females and males.
	Females			Males
Array ID	Methylation % Pre-training	Methylation % Post-training	Mean difference	Methylation % Pre-training	Methylation % Post-training	Mean difference	p value pre- versus post females only	p value pre- versus post males only	Gene Symbol
cg17850273	77.4981	66.078	-11.42	78.9098	72.8804	-6.02943	0.0051	0.081	KIF21A
cg03825843	80.2448	70.9937	-9.25111	80.1008	77.0873	-3.01345	0.00012	0.258	CNGA1
cg25445870	75.7105	69.5817	-6.12882	67.3036	59.4971	-7.8065	0.03	0.029	ZNF280C
cg27565811	70.7409	62.3481	-8.39275	72.0303	68.9772	-3.05308	0.011	0.115	FCGR2A
cg12999414	85.2619	77.9318	-7.33012	84.5699	80.274	-4.29585	0.027	0.062	MEIS1
cg13101948	72.6529	67.9459	-4.70695	72.8396	66.4026	-6.43692	0.052	0.05	PRPF4B
cg06442162	80.1371	74.5561	-5.58099	84.4546	79.4339	-5.02063	0.027	0.1	SLC26A7
cg11637017	82.8822	78.2705	-4.61172	85.2871	79.6406	-5.64654	0.0065	0.0064	NT5DC1
cg12463722	63.202	59.4134	-3.78864	65.5309	58.5859	-6.94497	0.077	0.0025	OR4D1
cg22305455	37.2034	42.2544	5.05103	40.009	44.9662	4.9572	0.012	0.109	FSTL3
cg02797038	21.5556	25.7057	4.1501	17.6205	25.5389	7.91848	0.039	0.022	RP11-624M8.1
